# Supplementary material for: Single-cell analysis reveals that stochasticity and paracrine signaling control interferon-alpha production by plasmacytoid dendritic cells
Source: Nat Commun. 2018 Aug 20;9:3317. doi: 10.1038/s41467-018-05784-3 (PMC6102223; doi:10.1038/s41467-018-05784-3)
Supplement: Supplementary file 4 — Supplementary Data 1 [file 41467_2018_5784_MOESM4_ESM.xlsx]

## Sheet: cl2_up
Category	Term	Count	%	PValue	Genes	List Total	Pop Hits	Pop Total	Fold Enrichment	Bonferroni	Benjamini	FDR
KEGG_PATHWAY	hsa04010:MAPK signaling pathway	9	2.0362	5.82667e-06	DUSP2, TNF, PDGFB, NR4A1, NFKB1, HSPA1A, NFKB2, HSPA1B, GADD45B, HSPA8	22	267	5085	7.79111	0.000285467	0.000285467	0.00558646
KEGG_PATHWAY	hsa04620:Toll-like receptor signaling pathway	6	1.35747	4.42431e-05	CCL3, TNF, IL8, NFKBIA, NFKB1, CCL4	22	101	5085	13.7309	0.00216561	0.00108339	0.0424121
KEGG_PATHWAY	hsa04060:Cytokine-cytokine receptor interaction	8	1.80995	5.54781e-05	CCR7, CCL3, TNF, IL8, PDGFB, TNFRSF18, CCL4, LTA	22	262	5085	7.0576	0.00271481	0.000905757	0.0531796
KEGG_PATHWAY	hsa04621:NOD-like receptor signaling pathway	5	1.13122	0.00010269	TNF, IL8, NFKBIA, NFKB1, BIRC3	22	62	5085	18.64	0.00501943	0.00125723	0.0984155
KEGG_PATHWAY	hsa04062:Chemokine signaling pathway	6	1.35747	0.000802245	CCR7, CCL3, IL8, NFKBIA, NFKB1, CCL4	22	187	5085	7.41614	0.0385626	0.00783431	0.766546
KEGG_PATHWAY	hsa05200:Pathways in cancer	7	1.58371	0.00162998	CDKN1A, IL8, PDGFB, NFKBIA, NFKB1, NFKB2, BIRC3	22	328	5085	4.93279	0.0768229	0.013234	1.55193
KEGG_PATHWAY	hsa04622:RIG-I-like receptor signaling pathway	4	0.904977	0.00289702	TNF, IL8, NFKBIA, NFKB1	22	71	5085	13.0218	0.132517	0.0201037	2.74335
KEGG_PATHWAY	hsa04210:Apoptosis	4	0.904977	0.00514917	TNF, NFKBIA, NFKB1, BIRC3	22	87	5085	10.627	0.223502	0.0311255	4.82926
KEGG_PATHWAY	hsa05215:Prostate cancer	4	0.904977	0.00548767	CDKN1A, PDGFB, NFKBIA, NFKB1	22	89	5085	10.3882	0.236343	0.0295153	5.13928
KEGG_PATHWAY	hsa04623:Cytosolic DNA-sensing pathway	3	0.678733	0.0211497	NFKBIA, NFKB1, CCL4	22	55	5085	12.6074	0.649169	0.0994458	18.5318
KEGG_PATHWAY	hsa04920:Adipocytokine signaling pathway	3	0.678733	0.03057	TNF, NFKBIA, NFKB1	22	67	5085	10.3494	0.781573	0.129163	25.7459
KEGG_PATHWAY	hsa05120:Epithelial cell signaling in Helicobacter pylori infection	3	0.678733	0.0314188	IL8, NFKBIA, NFKB1	22	68	5085	10.1972	0.79075	0.122214	26.3669
KEGG_PATHWAY	hsa04115:p53 signaling pathway	3	0.678733	0.0314188	CDKN1A, PMAIP1, GADD45B	22	68	5085	10.1972	0.79075	0.122214	26.3669
KEGG_PATHWAY	hsa05220:Chronic myeloid leukemia	3	0.678733	0.0376189	CDKN1A, NFKBIA, NFKB1	22	75	5085	9.24545	0.847241	0.134571	30.7639
KEGG_PATHWAY	hsa04612:Antigen processing and presentation	3	0.678733	0.0452328	HSPA1A, HSPA1B, HSPA8, LTA	22	83	5085	8.35433	0.896491	0.149565	35.841
KEGG_PATHWAY	hsa05222:Small cell lung cancer	3	0.678733	0.0462223	NFKBIA, NFKB1, BIRC3	22	84	5085	8.25487	0.901619	0.143237	36.4756
KEGG_PATHWAY	hsa04660:T cell receptor signaling pathway	3	0.678733	0.0722328	TNF, NFKBIA, NFKB1	22	108	5085	6.42045	0.974619	0.205156	51.2689

## Sheet: cl3_up
Category	Term	Count	%	PValue	Genes	List Total	Pop Hits	Pop Total	Fold Enrichment	Bonferroni	Benjamini	FDR
KEGG_PATHWAY	hsa04621:NOD-like receptor signaling pathway	7	1.55902	2.91329e-07	HSP90AB1, HSP90AA1, TNF, IL8, NFKBIA, NFKB1, BIRC3	25	62	5085	22.9645	1.5149e-05	1.5149e-05	0.000283045
KEGG_PATHWAY	hsa04010:MAPK signaling pathway	10	2.22717	1.72977e-06	DUSP5, DUSP2, TNF, PDGFB, NR4A1, HSPB1, NFKB1, HSPA1A, NFKB2, HSPA1B, HSPA8	25	267	5085	7.61798	8.99443e-05	4.49731e-05	0.00168057
KEGG_PATHWAY	hsa05200:Pathways in cancer	10	2.22717	9.54191e-06	TRAF1, HSP90AB1, CDKN1A, HSP90AA1, IL8, PDGFB, NFKBIA, NFKB1, NFKB2, BIRC3	25	328	5085	6.20122	0.000496058	0.00016538	0.00927019
KEGG_PATHWAY	hsa05215:Prostate cancer	6	1.3363	4.79615e-05	HSP90AB1, CDKN1A, HSP90AA1, PDGFB, NFKBIA, NFKB1	25	89	5085	13.7124	0.00249095	0.00062332	0.046588
KEGG_PATHWAY	hsa04620:Toll-like receptor signaling pathway	6	1.3363	8.81371e-05	CCL3, TNF, IL8, NFKBIA, NFKB1, CCL4	25	101	5085	12.0832	0.00457285	0.000916247	0.0855981
KEGG_PATHWAY	hsa04062:Chemokine signaling pathway	6	1.3363	0.00153187	CCR7, CCL3, IL8, NFKBIA, NFKB1, CCL4	25	187	5085	6.5262	0.0766236	0.0131985	1.47842
KEGG_PATHWAY	hsa04622:RIG-I-like receptor signaling pathway	4	0.890869	0.00427862	TNF, IL8, NFKBIA, NFKB1	25	71	5085	11.4592	0.199858	0.0313503	4.08029
KEGG_PATHWAY	hsa04060:Cytokine-cytokine receptor interaction	6	1.3363	0.00662267	CCR7, CCL3, TNF, IL8, PDGFB, CCL4	25	262	5085	4.65802	0.292151	0.0422711	6.25178
KEGG_PATHWAY	hsa04612:Antigen processing and presentation	4	0.890869	0.0066278	HSP90AB1, HSP90AA1, HSPA1A, HSPA1B, HSPA8	25	83	5085	9.80241	0.292341	0.0376927	6.25649
KEGG_PATHWAY	hsa05222:Small cell lung cancer	4	0.890869	0.00685208	TRAF1, NFKBIA, NFKB1, BIRC3	25	84	5085	9.68571	0.300601	0.0351218	6.46191
KEGG_PATHWAY	hsa04210:Apoptosis	4	0.890869	0.00755203	TNF, NFKBIA, NFKB1, BIRC3	25	87	5085	9.35172	0.325778	0.0352015	7.10044
KEGG_PATHWAY	hsa04623:Cytosolic DNA-sensing pathway	3	0.668151	0.0272296	NFKBIA, NFKB1, CCL4	25	55	5085	11.0945	0.762021	0.112752	23.5262
KEGG_PATHWAY	hsa04920:Adipocytokine signaling pathway	3	0.668151	0.0391781	TNF, NFKBIA, NFKB1	25	67	5085	9.10746	0.87485	0.147741	32.179
KEGG_PATHWAY	hsa05120:Epithelial cell signaling in Helicobacter pylori infection	3	0.668151	0.0402506	IL8, NFKBIA, NFKB1	25	68	5085	8.97353	0.881911	0.141522	32.9109
KEGG_PATHWAY	hsa05220:Chronic myeloid leukemia	3	0.668151	0.0480658	CDKN1A, NFKBIA, NFKB1	25	75	5085	8.136	0.92281	0.156981	38.0341
KEGG_PATHWAY	hsa04660:T cell receptor signaling pathway	3	0.668151	0.0911586	TNF, NFKBIA, NFKB1	25	108	5085	5.65	0.99306	0.26703	60.492

## Sheet: cl4_up
Category	Term	Count	%	PValue	Genes	List Total	Pop Hits	Pop Total	Fold Enrichment	Bonferroni	Benjamini	FDR
KEGG_PATHWAY	hsa04060:Cytokine-cytokine receptor interaction	11	2.54042	1.30207e-08	CXCL1, CCR7, CCL3, TNF, IL2RA, IL8, CXCL3, CXCL2, CD40, CCL4, LTA	21	262	5085	10.1663	6.51034e-07	6.51034e-07	1.25408e-05
KEGG_PATHWAY	hsa04621:NOD-like receptor signaling pathway	7	1.61663	8.71412e-08	CXCL1, HSP90AA1, TNF, IL8, CXCL2, NFKB1, BIRC3	21	62	5085	27.3387	4.35705e-06	2.17853e-06	8.39293e-05
KEGG_PATHWAY	hsa04062:Chemokine signaling pathway	8	1.84758	4.19959e-06	CXCL1, CCR7, CCL3, IL8, CXCL3, CXCL2, NFKB1, CCL4	21	187	5085	10.3591	0.000209958	6.99908e-05	0.00404472
KEGG_PATHWAY	hsa04620:Toll-like receptor signaling pathway	6	1.38568	3.42459e-05	CCL3, TNF, IL8, NFKB1, CD40, CCL4	21	101	5085	14.3847	0.00171086	0.00042799	0.0329788
KEGG_PATHWAY	hsa04612:Antigen processing and presentation	4	0.923788	0.00391238	HSP90AA1, HSPA1A, HSPA1B, HSPA8, LTA	21	83	5085	11.6695	0.17799	0.0384421	3.70518
KEGG_PATHWAY	hsa05120:Epithelial cell signaling in Helicobacter pylori infection	3	0.692841	0.0286704	CXCL1, IL8, NFKB1	21	68	5085	10.6828	0.766476	0.215267	24.4346
KEGG_PATHWAY	hsa04622:RIG-I-like receptor signaling pathway	3	0.692841	0.031057	TNF, IL8, NFKB1	21	71	5085	10.2314	0.793504	0.201766	26.204
KEGG_PATHWAY	hsa05200:Pathways in cancer	5	1.15473	0.0361831	TRAF1, HSP90AA1, IL8, NFKB1, BIRC3	21	328	5085	3.6912	0.84161	0.205734	29.8795
KEGG_PATHWAY	hsa05222:Small cell lung cancer	3	0.692841	0.0422645	TRAF1, NFKB1, BIRC3	21	84	5085	8.64796	0.884581	0.213301	34.0267
KEGG_PATHWAY	hsa04210:Apoptosis	3	0.692841	0.0450399	TNF, NFKB1, BIRC3	21	87	5085	8.34975	0.90017	0.205807	35.8452
KEGG_PATHWAY	hsa04010:MAPK signaling pathway	4	0.923788	0.0843199	TNF, NFKB1, HSPA1A, HSPA1B, HSPA8	21	267	5085	3.62761	0.987777	0.329949	57.1907

## Sheet: cl5_up
Category	Term	Count	%	PValue	Genes	List Total	Pop Hits	Pop Total	Fold Enrichment	Bonferroni	Benjamini	FDR
KEGG_PATHWAY	hsa04620:Toll-like receptor signaling pathway	11	2.43363	3.23058e-12	IFNA2, CCL3, TNF, IL8, IFNB1, IL1B, NFKB1, CD40, IFNA16, CCL5, CCL4	23	101	5085	24.0788	1.71218e-10	1.71218e-10	3.15187e-09
KEGG_PATHWAY	hsa04060:Cytokine-cytokine receptor interaction	13	2.87611	1.11506e-10	IFNA2, CCR7, CCL3, TNF, IL8, IFNB1, CXCL3, IL1B, CD40, CCL5, IFNA16, CCL4, LTA	23	262	5085	10.97	5.90981e-09	2.95491e-09	1.08791e-07
KEGG_PATHWAY	hsa04623:Cytosolic DNA-sensing pathway	7	1.54867	7.91093e-08	IFNA2, IFNB1, IL1B, NFKB1, IFNA16, CCL5, CCL4	23	55	5085	28.1383	4.19278e-06	1.3976e-06	7.71829e-05
KEGG_PATHWAY	hsa04621:NOD-like receptor signaling pathway	7	1.54867	1.64592e-07	HSP90AA1, TNF, IL8, IL1B, NFKB1, BIRC3, CCL5	23	62	5085	24.9614	8.72337e-06	2.18085e-06	0.000160585
KEGG_PATHWAY	hsa04622:RIG-I-like receptor signaling pathway	6	1.32743	1.00793e-05	IFNA2, TNF, IL8, IFNB1, NFKB1, IFNA16	23	71	5085	18.6834	0.000534065	0.000106836	0.00983347
KEGG_PATHWAY	hsa04612:Antigen processing and presentation	6	1.32743	2.17316e-05	IFNA2, HSP90AA1, HSPA1A, IFNA16, HSPA8, LTA	23	83	5085	15.9822	0.00115113	0.000191947	0.0212005
KEGG_PATHWAY	hsa04062:Chemokine signaling pathway	7	1.54867	0.000104108	CCR7, CCL3, IL8, CXCL3, NFKB1, CCL5, CCL4	23	187	5085	8.27598	0.0055028	0.000787975	0.101526
KEGG_PATHWAY	hsa04210:Apoptosis	4	0.884956	0.00588923	TNF, IL1B, NFKB1, BIRC3	23	87	5085	10.1649	0.268788	0.0383757	5.5999
KEGG_PATHWAY	hsa05020:Prion diseases	3	0.663717	0.00975283	IL1B, HSPA1A, CCL5	23	35	5085	18.9503	0.405145	0.0560813	9.11912
KEGG_PATHWAY	hsa04940:Type I diabetes mellitus	3	0.663717	0.0138575	TNF, IL1B, LTA	23	42	5085	15.7919	0.522688	0.0712898	12.7285
KEGG_PATHWAY	hsa04650:Natural killer cell mediated cytotoxicity	4	0.884956	0.0187273	IFNA2, TNF, IFNB1, IFNA16	23	133	5085	6.64923	0.632839	0.0870616	16.8434
KEGG_PATHWAY	hsa05320:Autoimmune thyroid disease	3	0.663717	0.0200453	IFNA2, CD40, IFNA16	23	51	5085	13.0051	0.658085	0.0855502	17.9268
KEGG_PATHWAY	hsa04010:MAPK signaling pathway	5	1.10619	0.0257148	TNF, IL1B, NFKB1, HSPA1A, HSPA8	23	267	5085	4.14021	0.748601	0.100763	22.4439
KEGG_PATHWAY	hsa05120:Epithelial cell signaling in Helicobacter pylori infection	3	0.663717	0.034267	IL8, NFKB1, CCL5	23	68	5085	9.75384	0.842448	0.123659	28.8364

## Sheet: cl6_up
Category	Term	Count	%	PValue	Genes	List Total	Pop Hits	Pop Total	Fold Enrichment	Bonferroni	Benjamini	FDR
KEGG_PATHWAY	hsa04010:MAPK signaling pathway	9	2.78638	8.37328e-07	DUSP5, FOS, DUSP2, JUN, HSPA6, NR4A1, HSPB1, HSPA1A, HSPA1B, HSPA8	18	267	5085	9.52247	2.76315e-05	2.76315e-05	0.000730861
KEGG_PATHWAY	hsa04612:Antigen processing and presentation	5	1.54799	0.000133624	HSP90AB1, HSP90AA1, HSPA6, HSPA1A, HSPA1B, HSPA8	18	83	5085	17.0181	0.00440017	0.00220251	0.116573
KEGG_PATHWAY	hsa04620:Toll-like receptor signaling pathway	5	1.54799	0.000286072	FOS, IL8, JUN, NFKBIA, CCL4	18	101	5085	13.9851	0.0093973	0.0031423	0.249423
KEGG_PATHWAY	hsa04621:NOD-like receptor signaling pathway	4	1.23839	0.00103931	HSP90AB1, HSP90AA1, IL8, NFKBIA	18	62	5085	18.2258	0.0337328	0.00854204	0.903525
KEGG_PATHWAY	hsa05200:Pathways in cancer	6	1.85759	0.00351314	HSP90AB1, FOS, HSP90AA1, IL8, JUN, NFKBIA	18	328	5085	5.16768	0.109647	0.0229599	3.02515
KEGG_PATHWAY	hsa05120:Epithelial cell signaling in Helicobacter pylori infection	3	0.928793	0.0210557	IL8, JUN, NFKBIA	18	68	5085	12.4632	0.504535	0.110453	16.9517
KEGG_PATHWAY	hsa04062:Chemokine signaling pathway	4	1.23839	0.0227493	IL8, CXCL3, NFKBIA, CCL4	18	187	5085	6.04278	0.532052	0.102808	18.1974
KEGG_PATHWAY	hsa04662:B cell receptor signaling pathway	3	0.928793	0.025301	FOS, JUN, NFKBIA	18	75	5085	11.3	0.570733	0.100314	20.043
KEGG_PATHWAY	hsa05215:Prostate cancer	3	0.928793	0.0347413	HSP90AB1, HSP90AA1, NFKBIA	18	89	5085	9.52247	0.688654	0.121597	26.555
KEGG_PATHWAY	hsa04660:T cell receptor signaling pathway	3	0.928793	0.0493973	FOS, JUN, NFKBIA	18	108	5085	7.84722	0.812082	0.153948	35.7365
KEGG_PATHWAY	hsa03040:Spliceosome	3	0.928793	0.0650098	HSPA6, HSPA1A, HSPA1B, HSPA8	18	126	5085	6.72619	0.891199	0.182625	44.3854

## Sheet: cl8_up
Category	Term	Count	%	PValue	Genes	List Total	Pop Hits	Pop Total	Fold Enrichment	Bonferroni	Benjamini	FDR
KEGG_PATHWAY	hsa04621:NOD-like receptor signaling pathway	7	1.85676	8.71412e-08	HSP90AA1, IL8, CXCL2, NFKBIA, NFKB1, TNFAIP3, BIRC3	21	62	5085	27.3387	3.22422e-06	3.22422e-06	7.82454e-05
KEGG_PATHWAY	hsa04010:MAPK signaling pathway	8	2.12202	4.36995e-05	DUSP5, DUSP2, PDGFB, NR4A1, NFKB1, HSPA1A, HSPA8, DUSP6	21	267	5085	7.25522	0.00161561	0.000808133	0.0392317
KEGG_PATHWAY	hsa04062:Chemokine signaling pathway	7	1.85676	5.75166e-05	CCR7, CCL3, IL8, CXCL2, NFKBIA, NFKB1, CCL4	21	187	5085	9.06417	0.00212591	0.000709141	0.0516332
KEGG_PATHWAY	hsa05215:Prostate cancer	5	1.32626	0.000342926	CDKN1A, HSP90AA1, PDGFB, NFKBIA, NFKB1	21	89	5085	13.6035	0.0126102	0.00316758	0.307497
KEGG_PATHWAY	hsa04620:Toll-like receptor signaling pathway	5	1.32626	0.000556265	CCL3, IL8, NFKBIA, NFKB1, CCL4	21	101	5085	11.9873	0.0203771	0.00410904	0.498372
KEGG_PATHWAY	hsa05200:Pathways in cancer	7	1.85676	0.00123007	CDKN1A, HSP90AA1, IL8, PDGFB, NFKBIA, NFKB1, BIRC3	21	328	5085	5.16768	0.0445191	0.00756136	1.09909
KEGG_PATHWAY	hsa04060:Cytokine-cytokine receptor interaction	6	1.59151	0.00286006	CCR7, CCL3, IL8, PDGFB, CXCL2, CCL4	21	262	5085	5.54526	0.100552	0.0150251	2.53898
KEGG_PATHWAY	hsa04623:Cytosolic DNA-sensing pathway	3	0.795756	0.0192676	NFKBIA, NFKB1, CCL4	21	55	5085	13.2078	0.513178	0.0860525	16.0287
KEGG_PATHWAY	hsa05120:Epithelial cell signaling in Helicobacter pylori infection	3	0.795756	0.0286704	IL8, NFKBIA, NFKB1	21	68	5085	10.6828	0.659148	0.112716	22.9872
KEGG_PATHWAY	hsa04622:RIG-I-like receptor signaling pathway	3	0.795756	0.031057	IL8, NFKBIA, NFKB1	21	71	5085	10.2314	0.688803	0.110177	24.6697
KEGG_PATHWAY	hsa05220:Chronic myeloid leukemia	3	0.795756	0.0343586	CDKN1A, NFKBIA, NFKB1	21	75	5085	9.68571	0.725725	0.11095	26.9434
KEGG_PATHWAY	hsa04612:Antigen processing and presentation	3	0.795756	0.0413546	HSP90AA1, HSPA1A, HSPA8	21	83	5085	8.75215	0.790422	0.122099	31.5609
KEGG_PATHWAY	hsa05222:Small cell lung cancer	3	0.795756	0.0422645	NFKBIA, NFKB1, BIRC3	21	84	5085	8.64796	0.797658	0.115654	32.142
KEGG_PATHWAY	hsa04210:Apoptosis	3	0.795756	0.0450399	NFKBIA, NFKB1, BIRC3	21	87	5085	8.34975	0.818259	0.114673	33.8874
