# Supplementary material for: Single-cell analysis reveals that stochasticity and paracrine signaling control interferon-alpha production by plasmacytoid dendritic cells
Source: Nat Commun. 2018 Aug 20;9:3317. doi: 10.1038/s41467-018-05784-3 (PMC6102223; doi:10.1038/s41467-018-05784-3)
Supplement: Supplementary file 5 — Supplementary Data 2 [file 41467_2018_5784_MOESM5_ESM.xlsx]

## Sheet: cl2_up
Category	Term	Count	%	PValue	Genes	List Total	Pop Hits	Pop Total	Fold Enrichment	Bonferroni	Benjamini	FDR
GOTERM_BP_FAT	GO:0010033~response to organic substance	16	34.0426	1.76461e-09	TNF, PDGFB, NFKBIA, HSPA1A, HSPA1B, NR4A3, PMAIP1, JUNB, CD83, HSPH1, CDKN1A, ID2, BTG2, DNAJB1, PPP1R15A, LTA, HSPA8	43	721	13528	6.98152	1.4911e-06	1.4911e-06	2.72816e-06
GOTERM_BP_FAT	GO:0043066~negative regulation of apoptosis	10	21.2766	1.08082e-06	CDKN1A, TNF, BTG2, SQSTM1, BCL2A1, TNFRSF18, NFKBIA, NFKB1, HSPA1A, HSPA1B, BIRC3	43	354	13528	8.88714	0.000912878	0.000456543	0.00167098
GOTERM_BP_FAT	GO:0043069~negative regulation of programmed cell death	10	21.2766	1.21437e-06	CDKN1A, TNF, BTG2, SQSTM1, BCL2A1, TNFRSF18, NFKBIA, NFKB1, HSPA1A, HSPA1B, BIRC3	43	359	13528	8.76336	0.00102562	0.00034199	0.00187745
GOTERM_BP_FAT	GO:0060548~negative regulation of cell death	10	21.2766	1.24273e-06	CDKN1A, TNF, BTG2, SQSTM1, BCL2A1, TNFRSF18, NFKBIA, NFKB1, HSPA1A, HSPA1B, BIRC3	43	360	13528	8.73902	0.00104956	0.000262493	0.00192129
GOTERM_BP_FAT	GO:0006915~apoptosis	12	25.5319	1.50203e-06	TNF, SQSTM1, BCL2A1, TNFRSF18, NFKBIA, NFKB1, PMAIP1, BIRC3, GADD45B, PPP1R15A, SRGN, LTA	43	602	13528	6.27119	0.00126841	0.000253811	0.00232217
GOTERM_BP_FAT	GO:0012501~programmed cell death	12	25.5319	1.7365e-06	TNF, SQSTM1, BCL2A1, TNFRSF18, NFKBIA, NFKB1, PMAIP1, BIRC3, GADD45B, PPP1R15A, SRGN, LTA	43	611	13528	6.17881	0.00146627	0.000244527	0.00268466
GOTERM_BP_FAT	GO:0006916~anti-apoptosis	8	17.0213	2.94343e-06	TNF, SQSTM1, BCL2A1, TNFRSF18, NFKBIA, NFKB1, HSPA1A, HSPA1B, BIRC3	43	206	13528	12.2177	0.00248411	0.000355251	0.00455055
GOTERM_BP_FAT	GO:0042981~regulation of apoptosis	13	27.6596	3.77529e-06	TNF, BCL2A1, NFKBIA, NR4A1, HSPA1A, NFKB1, HSPA1B, PMAIP1, BIRC3, CDKN1A, BTG2, SQSTM1, TNFRSF18, LTA	43	804	13528	5.08689	0.00318505	0.000398687	0.00583659
GOTERM_BP_FAT	GO:0043067~regulation of programmed cell death	13	27.6596	4.18271e-06	TNF, BCL2A1, NFKBIA, NR4A1, HSPA1A, NFKB1, HSPA1B, PMAIP1, BIRC3, CDKN1A, BTG2, SQSTM1, TNFRSF18, LTA	43	812	13528	5.03677	0.00352816	0.000392633	0.00646643
GOTERM_BP_FAT	GO:0010941~regulation of cell death	13	27.6596	4.34524e-06	TNF, BCL2A1, NFKBIA, NR4A1, HSPA1A, NFKB1, HSPA1B, PMAIP1, BIRC3, CDKN1A, BTG2, SQSTM1, TNFRSF18, LTA	43	815	13528	5.01823	0.003665	0.000367106	0.00671769
GOTERM_BP_FAT	GO:0008219~cell death	12	25.5319	8.33751e-06	TNF, SQSTM1, BCL2A1, TNFRSF18, NFKBIA, NFKB1, PMAIP1, BIRC3, GADD45B, PPP1R15A, SRGN, LTA	43	719	13528	5.2507	0.00702047	0.00064027	0.0128893
GOTERM_BP_FAT	GO:0016265~death	12	25.5319	8.90497e-06	TNF, SQSTM1, BCL2A1, TNFRSF18, NFKBIA, NFKB1, PMAIP1, BIRC3, GADD45B, PPP1R15A, SRGN, LTA	43	724	13528	5.21444	0.00749649	0.000626864	0.0137665
GOTERM_BP_FAT	GO:0051789~response to protein stimulus	6	12.766	1.89916e-05	HSPH1, ID2, HSPA1A, DNAJB1, HSPA1B, PPP1R15A, HSPA8	43	107	13528	17.6414	0.01592	0.00123371	0.0293578
GOTERM_BP_FAT	GO:0006357~regulation of transcription from RNA polymerase II promoter	11	23.4043	5.7892e-05	TNF, ID2, SQSTM1, NFKBIA, NR4A1, NFKB1, SPIB, NR4A3, SKIL, KDM6B, JUNB	43	727	13528	4.76018	0.0477428	0.0034882	0.0894658
GOTERM_BP_FAT	GO:0006986~response to unfolded protein	5	10.6383	6.70673e-05	HSPH1, HSPA1A, DNAJB1, HSPA1B, PPP1R15A, HSPA8	43	71	13528	22.1553	0.0550978	0.00377112	0.103638
GOTERM_BP_FAT	GO:0009611~response to wounding	9	19.1489	0.000191445	CCR7, CCL3, TNF, IL8, PDGFB, NINJ1, NFKB1, CCL4, KDM6B	43	530	13528	5.34234	0.149377	0.0100607	0.295572
GOTERM_BP_FAT	GO:0006955~immune response	10	21.2766	0.000216847	CD83, GPR183, CCR7, CCL3, TNF, IL8, SQSTM1, NFKB2, CCL4, LTA	43	690	13528	4.55949	0.167445	0.0107219	0.334729
GOTERM_BP_FAT	GO:0006954~inflammatory response	7	14.8936	0.000464329	CCR7, CCL3, TNF, IL8, NFKB1, CCL4, KDM6B	43	325	13528	6.7761	0.324599	0.0215668	0.715465
GOTERM_BP_FAT	GO:0051726~regulation of cell cycle	7	14.8936	0.000511546	CDKN1A, TNF, ID2, GADD45B, JUNB, HSPA8, LTA	43	331	13528	6.65327	0.351029	0.0224992	0.787951
GOTERM_BP_FAT	GO:0044092~negative regulation of molecular function	7	14.8936	0.00053652	CDKN1A, DUSP2, ID2, NFKBIA, NR4A1, NFKB1, GADD45B	43	334	13528	6.59351	0.364588	0.0224189	0.826271
GOTERM_BP_FAT	GO:0009612~response to mechanical stimulus	4	8.51064	0.000687958	TNF, BTG2, JUNB, LTA	43	56	13528	22.4718	0.440954	0.0273117	1.05833
GOTERM_BP_FAT	GO:0051051~negative regulation of transport	5	10.6383	0.000791284	TNF, NFKBIA, NFKB1, SRGN, LTA	43	135	13528	11.652	0.487728	0.029947	1.21638
GOTERM_BP_FAT	GO:0045069~regulation of viral genome replication	3	6.38298	0.000836307	CCL3, TNF, IL8	43	14	13528	67.4153	0.506866	0.0302704	1.28517
GOTERM_BP_FAT	GO:0045944~positive regulation of transcription from RNA polymerase II promoter	7	14.8936	0.000929945	TNF, SQSTM1, NFKBIA, NR4A1, NFKB1, NR4A3, JUNB	43	371	13528	5.93594	0.544413	0.0322263	1.4281
GOTERM_BP_FAT	GO:0045637~regulation of myeloid cell differentiation	4	8.51064	0.00131819	ZFP36, TNF, ID2, NFKBIA	43	70	13528	17.9774	0.671956	0.0436051	2.01867
GOTERM_BP_FAT	GO:0042330~taxis	5	10.6383	0.00148675	CCR7, CCL3, IL8, PDGFB, CCL4	43	160	13528	9.8314	0.715562	0.0472049	2.27403
GOTERM_BP_FAT	GO:0006935~chemotaxis	5	10.6383	0.00148675	CCR7, CCL3, IL8, PDGFB, CCL4	43	160	13528	9.8314	0.715562	0.0472049	2.27403
GOTERM_MF_FAT	GO:0005125~cytokine activity	5	10.6383	0.0016084	CCL3, TNF, IL8, CCL4, LTA	35	195	12983	9.51136	0.200484	0.200484	1.87902
GOTERM_BP_FAT	GO:0051241~negative regulation of multicellular organismal process	5	10.6383	0.00162799	CD83, TNF, PDGFB, NFKB1, SRGN	43	164	13528	9.59161	0.747608	0.0497133	2.48752
GOTERM_BP_FAT	GO:0006959~humoral immune response	4	8.51064	0.00186779	CD83, GPR183, TNF, LTA	43	79	13528	15.9293	0.793974	0.0548577	2.849
GOTERM_BP_FAT	GO:0050792~regulation of viral reproduction	3	6.38298	0.00190354	CCL3, TNF, IL8	43	21	13528	44.9435	0.800117	0.054005	2.90278
GOTERM_BP_FAT	GO:0051252~regulation of RNA metabolic process	14	29.7872	0.00251453	ZFP36, TNF, NFKBIA, NR4A1, NFKB1, NR4A3, NFKB2, JUNB, ATF3, ID2, SQSTM1, SPIB, SKIL, KDM6B	43	1813	13528	2.42938	0.88086	0.0684591	3.81767
GOTERM_BP_FAT	GO:0042127~regulation of cell proliferation	9	19.1489	0.00255807	CDKN1A, ATF3, TNF, ID2, BTG2, IL8, PDGFB, NFKBIA, LTA	43	787	13528	3.59777	0.885174	0.067436	3.88256
GOTERM_BP_FAT	GO:0006952~defense response	8	17.0213	0.00261165	CD83, CCR7, CCL3, TNF, IL8, NFKB1, CCL4, KDM6B	43	615	13528	4.09242	0.89027	0.0667238	3.96235
GOTERM_BP_FAT	GO:0045935~positive regulation of nucleobase, nucleoside, nucleotide and nucleic acid metabolic process	8	17.0213	0.00283341	TNF, PDGFB, SQSTM1, NFKBIA, NR4A1, NFKB1, NR4A3, JUNB	43	624	13528	4.03339	0.909066	0.0700787	4.29194
GOTERM_BP_FAT	GO:0006917~induction of apoptosis	6	12.766	0.00297909	CDKN1A, TNF, SQSTM1, NR4A1, PMAIP1, LTA	43	320	13528	5.89884	0.919628	0.0714672	4.50789
GOTERM_BP_FAT	GO:0012502~induction of programmed cell death	6	12.766	0.00301934	CDKN1A, TNF, SQSTM1, NR4A1, PMAIP1, LTA	43	321	13528	5.88046	0.922324	0.0704046	4.56748
GOTERM_BP_FAT	GO:0045893~positive regulation of transcription, DNA-dependent	7	14.8936	0.00332378	TNF, SQSTM1, NFKBIA, NR4A1, NFKB1, NR4A3, JUNB	43	477	13528	4.61684	0.939992	0.075171	5.01702
GOTERM_BP_FAT	GO:0051173~positive regulation of nitrogen compound metabolic process	8	17.0213	0.0033783	TNF, PDGFB, SQSTM1, NFKBIA, NR4A1, NFKB1, NR4A3, JUNB	43	644	13528	3.90813	0.942702	0.0743727	5.09731
GOTERM_BP_FAT	GO:0045833~negative regulation of lipid metabolic process	3	6.38298	0.00337956	TNF, PDGFB, NFKB1	43	28	13528	33.7076	0.942764	0.0725144	5.09917
GOTERM_BP_FAT	GO:0051254~positive regulation of RNA metabolic process	7	14.8936	0.00346354	TNF, SQSTM1, NFKBIA, NR4A1, NFKB1, NR4A3, JUNB	43	481	13528	4.57845	0.946698	0.0724176	5.22273
GOTERM_BP_FAT	GO:0010557~positive regulation of macromolecule biosynthetic process	8	17.0213	0.00367933	TNF, PDGFB, SQSTM1, NFKBIA, NR4A1, NFKB1, NR4A3, JUNB	43	654	13528	3.84837	0.955611	0.0749145	5.53953
GOTERM_MF_FAT	GO:0043565~sequence-specific DNA binding	7	14.8936	0.00447256	ATF3, NR4A1, NFKB1, SPIB, NR4A3, KDM6B, JUNB	35	607	12983	4.27776	0.46371	0.267682	5.14527
GOTERM_BP_FAT	GO:0031328~positive regulation of cellular biosynthetic process	8	17.0213	0.00474476	TNF, PDGFB, SQSTM1, NFKBIA, NR4A1, NFKB1, NR4A3, JUNB	43	685	13528	3.67421	0.982027	0.0933702	7.08921
GOTERM_BP_FAT	GO:0009891~positive regulation of biosynthetic process	8	17.0213	0.00513418	TNF, PDGFB, SQSTM1, NFKBIA, NR4A1, NFKB1, NR4A3, JUNB	43	695	13528	3.62135	0.987087	0.0983788	7.64966
GOTERM_BP_FAT	GO:0048145~regulation of fibroblast proliferation	3	6.38298	0.0052471	CDKN1A, PDGFB, LTA	43	35	13528	26.9661	0.988268	0.0982186	7.81159
GOTERM_BP_FAT	GO:0051223~regulation of protein transport	4	8.51064	0.00526846	TNF, NFKBIA, SRGN, LTA	43	114	13528	11.0388	0.988479	0.0964699	7.84219
GOTERM_BP_FAT	GO:0009725~response to hormone stimulus	6	12.766	0.00533311	CDKN1A, TNF, BTG2, PDGFB, NR4A3, JUNB	43	367	13528	5.1434	0.989095	0.0955352	7.93474
GOTERM_MF_FAT	GO:0042802~identical protein binding	7	14.8936	0.00578319	ATF3, TNF, PDGFB, PFKFB3, NFKBIA, NR4A1, NFKB1	35	640	12983	4.05719	0.553447	0.235652	6.60645
GOTERM_BP_FAT	GO:0019722~calcium-mediated signaling	3	6.38298	0.00585024	TNF, IL8, LTA	43	37	13528	25.5085	0.992973	0.102177	8.67198
GOTERM_BP_FAT	GO:0001818~negative regulation of cytokine production	3	6.38298	0.00616316	CD83, TNF, NFKB1	43	38	13528	24.8372	0.994614	0.105194	9.1154
GOTERM_BP_FAT	GO:0006355~regulation of transcription, DNA-dependent	13	27.6596	0.00620688	TNF, NFKBIA, NR4A1, NFKB1, NR4A3, NFKB2, JUNB, ATF3, ID2, SQSTM1, SPIB, SKIL, KDM6B	43	1773	13528	2.30675	0.994811	0.103814	9.1772
GOTERM_BP_FAT	GO:0014070~response to organic cyclic substance	4	8.51064	0.0062156	CD83, CDKN1A, BTG2, JUNB	43	121	13528	10.4002	0.994849	0.101943	9.18951
GOTERM_BP_FAT	GO:0070201~regulation of establishment of protein localization	4	8.51064	0.0062156	TNF, NFKBIA, SRGN, LTA	43	121	13528	10.4002	0.994849	0.101943	9.18951
GOTERM_MF_FAT	GO:0008009~chemokine activity	3	6.38298	0.00641044	CCL3, IL8, CCL4	35	46	12983	24.1919	0.590951	0.200269	7.29844
GOTERM_BP_FAT	GO:0051224~negative regulation of protein transport	3	6.38298	0.00681147	TNF, NFKBIA, SRGN	43	40	13528	23.5953	0.996897	0.109086	10.0277
GOTERM_MF_FAT	GO:0042379~chemokine receptor binding	3	6.38298	0.00724814	CCL3, IL8, CCL4	35	49	12983	22.7108	0.636203	0.183095	8.21528
GOTERM_BP_FAT	GO:0045941~positive regulation of transcription	7	14.8936	0.00747506	TNF, SQSTM1, NFKBIA, NR4A1, NFKB1, NR4A3, JUNB	43	564	13528	3.90467	0.998236	0.1169	10.9526
GOTERM_BP_FAT	GO:0009719~response to endogenous stimulus	6	12.766	0.00802659	CDKN1A, TNF, BTG2, PDGFB, NR4A3, JUNB	43	405	13528	4.66081	0.998897	0.122746	11.7145
GOTERM_BP_FAT	GO:0048534~hemopoietic or lymphoid organ development	5	10.6383	0.00841501	GPR183, TNF, ID2, NFKB2, LTA	43	260	13528	6.05009	0.999208	0.12605	12.2475
GOTERM_BP_FAT	GO:0046890~regulation of lipid biosynthetic process	3	6.38298	0.0085611	TNF, PDGFB, NFKB1	43	45	13528	20.9736	0.999301	0.125884	12.4472
GOTERM_BP_FAT	GO:0010628~positive regulation of gene expression	7	14.8936	0.00859799	TNF, SQSTM1, NFKBIA, NR4A1, NFKB1, NR4A3, JUNB	43	581	13528	3.79042	0.999322	0.124244	12.4975
GOTERM_BP_FAT	GO:0032880~regulation of protein localization	4	8.51064	0.00891886	TNF, NFKBIA, SRGN, LTA	43	138	13528	9.11898	0.999484	0.126444	12.9343
GOTERM_MF_FAT	GO:0016564~transcription repressor activity	5	10.6383	0.00898225	ATF3, ID2, NFKB1, SKIL, JUNB	35	316	12983	5.86935	0.714688	0.188628	10.0869
GOTERM_BP_FAT	GO:0000122~negative regulation of transcription from RNA polymerase II promoter	5	10.6383	0.00910154	TNF, ID2, NFKB1, SKIL, KDM6B	43	266	13528	5.91362	0.999559	0.126759	13.1821
GOTERM_BP_FAT	GO:0007626~locomotory behavior	5	10.6383	0.0100727	CCR7, CCL3, IL8, PDGFB, CCL4	43	274	13528	5.74096	0.999807	0.137132	14.4884
GOTERM_BP_FAT	GO:0043065~positive regulation of apoptosis	6	12.766	0.0102462	CDKN1A, TNF, SQSTM1, NR4A1, PMAIP1, LTA	43	430	13528	4.38983	0.999834	0.137141	14.7198
GOTERM_BP_FAT	GO:0002520~immune system development	5	10.6383	0.0103257	GPR183, TNF, ID2, NFKB2, LTA	43	276	13528	5.69936	0.999845	0.135994	14.8256
GOTERM_BP_FAT	GO:0043086~negative regulation of catalytic activity	5	10.6383	0.0104537	CDKN1A, DUSP2, NR4A1, NFKB1, GADD45B	43	277	13528	5.67878	0.999861	0.135472	14.9957
GOTERM_BP_FAT	GO:0043068~positive regulation of programmed cell death	6	12.766	0.0105384	CDKN1A, TNF, SQSTM1, NR4A1, PMAIP1, LTA	43	433	13528	4.35942	0.999871	0.13445	15.1081
GOTERM_BP_FAT	GO:0051094~positive regulation of developmental process	5	10.6383	0.0105827	CD83, TNF, ID2, NFKB1, JUNB	43	278	13528	5.65836	0.999875	0.132985	15.1669
GOTERM_BP_FAT	GO:0010942~positive regulation of cell death	6	12.766	0.0107363	CDKN1A, TNF, SQSTM1, NR4A1, PMAIP1, LTA	43	435	13528	4.33937	0.999891	0.132829	15.3703
GOTERM_BP_FAT	GO:0001775~cell activation	5	10.6383	0.011791	GPR183, TNF, IL8, NFKB2, LTA	43	287	13528	5.48092	0.999956	0.142894	16.7545
GOTERM_BP_FAT	GO:0030656~regulation of vitamin metabolic process	2	4.25532	0.0123623	TNF, NFKB1	43	4	13528	157.302	0.999973	0.147227	17.4955
GOTERM_BP_FAT	GO:0002037~negative regulation of L-glutamate transport	2	4.25532	0.0123623	TNF, LTA	43	4	13528	157.302	0.999973	0.147227	17.4955
GOTERM_BP_FAT	GO:0060556~regulation of vitamin D biosynthetic process	2	4.25532	0.0123623	TNF, NFKB1	43	4	13528	157.302	0.999973	0.147227	17.4955
GOTERM_BP_FAT	GO:0050900~leukocyte migration	3	6.38298	0.0134816	TNF, IL8, PDGFB	43	57	13528	16.5581	0.99999	0.157334	18.9292
GOTERM_BP_FAT	GO:0045787~positive regulation of cell cycle	3	6.38298	0.0134816	TNF, ID2, LTA	43	57	13528	16.5581	0.99999	0.157334	18.9292
GOTERM_BP_FAT	GO:0007610~behavior	6	12.766	0.014504	CCR7, CCL3, IL8, PDGFB, NR4A3, CCL4	43	469	13528	4.02479	0.999996	0.166026	20.2185
GOTERM_BP_FAT	GO:0010604~positive regulation of macromolecule metabolic process	8	17.0213	0.015412	TNF, PDGFB, SQSTM1, NFKBIA, NR4A1, NFKB1, NR4A3, JUNB	43	857	13528	2.9368	0.999998	0.173215	21.3474
GOTERM_BP_FAT	GO:0002036~regulation of L-glutamate transport	2	4.25532	0.0154295	TNF, LTA	43	5	13528	125.842	0.999998	0.171144	21.3691
GOTERM_BP_FAT	GO:0051235~maintenance of location	3	6.38298	0.0167983	TNF, NFKBIA, SRGN	43	64	13528	14.7471	0.999999	0.182596	23.0423
GOTERM_BP_FAT	GO:0001817~regulation of cytokine production	4	8.51064	0.0184559	CD83, TNF, NFKB1, SRGN	43	181	13528	6.95259	1	0.196377	25.024
GOTERM_BP_FAT	GO:0044070~regulation of anion transport	2	4.25532	0.0184874	TNF, LTA	43	6	13528	104.868	1	0.194266	25.0612
GOTERM_BP_FAT	GO:0051956~negative regulation of amino acid transport	2	4.25532	0.0184874	TNF, LTA	43	6	13528	104.868	1	0.194266	25.0612
GOTERM_BP_FAT	GO:0031099~regeneration	3	6.38298	0.0193585	CDKN1A, NINJ1, NR4A3	43	69	13528	13.6785	1	0.200062	26.0828
GOTERM_BP_FAT	GO:0060558~regulation of calcidiol 1-monooxygenase activity	2	4.25532	0.0215361	TNF, NFKB1	43	7	13528	89.887	1	0.217523	28.5801
GOTERM_BP_FAT	GO:0048545~response to steroid hormone stimulus	4	8.51064	0.0215406	CDKN1A, TNF, PDGFB, JUNB	43	192	13528	6.55426	1	0.215034	28.5852
GOTERM_BP_FAT	GO:0045859~regulation of protein kinase activity	5	10.6383	0.021723	CDKN1A, TNF, DUSP2, PDGFB, GADD45B	43	345	13528	4.55949	1	0.214171	28.7907
GOTERM_BP_FAT	GO:0045892~negative regulation of transcription, DNA-dependent	5	10.6383	0.0240489	TNF, ID2, NFKB1, SKIL, KDM6B	43	356	13528	4.4186	1	0.231806	31.3637
GOTERM_BP_FAT	GO:0043549~regulation of kinase activity	5	10.6383	0.0242676	CDKN1A, TNF, DUSP2, PDGFB, GADD45B	43	357	13528	4.40623	1	0.231083	31.6011
GOTERM_BP_FAT	GO:0051384~response to glucocorticoid stimulus	3	6.38298	0.0243497	CDKN1A, TNF, JUNB	43	78	13528	12.1002	1	0.229239	31.6901
GOTERM_BP_FAT	GO:0051953~negative regulation of amine transport	2	4.25532	0.0245754	TNF, LTA	43	8	13528	78.6512	1	0.228622	31.934
GOTERM_BP_FAT	GO:0043281~regulation of caspase activity	3	6.38298	0.0249337	TNF, NR4A1, PMAIP1	43	79	13528	11.947	1	0.2291	32.3195
GOTERM_BP_FAT	GO:0008285~negative regulation of cell proliferation	5	10.6383	0.0251546	CDKN1A, TNF, BTG2, IL8, LTA	43	361	13528	4.35741	1	0.228461	32.5561
GOTERM_BP_FAT	GO:0051253~negative regulation of RNA metabolic process	5	10.6383	0.0253794	TNF, ID2, NFKB1, SKIL, KDM6B	43	362	13528	4.34537	1	0.227868	32.7962
GOTERM_BP_FAT	GO:0052548~regulation of endopeptidase activity	3	6.38298	0.0267197	TNF, NR4A1, PMAIP1	43	82	13528	11.5099	1	0.236039	34.2109
GOTERM_BP_FAT	GO:0009628~response to abiotic stimulus	5	10.6383	0.026754	CDKN1A, TNF, BTG2, JUNB, LTA	43	368	13528	4.27452	1	0.233908	34.2467
GOTERM_BP_FAT	GO:0007243~protein kinase cascade	5	10.6383	0.027222	ZFP36, TNF, DUSP2, NFKBIA, GADD45B	43	370	13528	4.25141	1	0.23514	34.7339
GOTERM_BP_FAT	GO:0046325~negative regulation of glucose import	2	4.25532	0.0276056	TNF, LTA	43	9	13528	69.9121	1	0.235707	35.1306
GOTERM_BP_FAT	GO:0051338~regulation of transferase activity	5	10.6383	0.027695	CDKN1A, TNF, DUSP2, PDGFB, GADD45B	43	372	13528	4.22856	1	0.234064	35.2227
GOTERM_BP_FAT	GO:0031960~response to corticosteroid stimulus	3	6.38298	0.0285563	CDKN1A, TNF, JUNB	43	85	13528	11.1037	1	0.238157	36.1042
GOTERM_BP_FAT	GO:0031327~negative regulation of cellular biosynthetic process	6	12.766	0.028936	TNF, ID2, PDGFB, NFKB1, SKIL, KDM6B	43	561	13528	3.36476	1	0.238645	36.4893
GOTERM_BP_FAT	GO:0052547~regulation of peptidase activity	3	6.38298	0.0291795	TNF, NR4A1, PMAIP1	43	86	13528	10.9746	1	0.238142	36.7351
GOTERM_BP_FAT	GO:0006469~negative regulation of protein kinase activity	3	6.38298	0.0298082	CDKN1A, DUSP2, GADD45B	43	87	13528	10.8484	1	0.240395	37.3655
GOTERM_BP_FAT	GO:0032891~negative regulation of organic acid transport	2	4.25532	0.0306266	TNF, LTA	43	10	13528	62.9209	1	0.243927	38.1774
GOTERM_BP_FAT	GO:0010829~negative regulation of glucose transport	2	4.25532	0.0306266	TNF, LTA	43	10	13528	62.9209	1	0.243927	38.1774
GOTERM_BP_FAT	GO:0050710~negative regulation of cytokine secretion	2	4.25532	0.0306266	TNF, SRGN	43	10	13528	62.9209	1	0.243927	38.1774
GOTERM_BP_FAT	GO:0051085~chaperone mediated protein folding requiring cofactor	2	4.25532	0.0306266	DNAJB1, HSPA8	43	10	13528	62.9209	1	0.243927	38.1774
GOTERM_BP_FAT	GO:0051955~regulation of amino acid transport	2	4.25532	0.0306266	TNF, LTA	43	10	13528	62.9209	1	0.243927	38.1774
GOTERM_BP_FAT	GO:0009890~negative regulation of biosynthetic process	6	12.766	0.0313164	TNF, ID2, PDGFB, NFKB1, SKIL, KDM6B	43	573	13528	3.29429	1	0.246484	38.854
GOTERM_BP_FAT	GO:0033673~negative regulation of kinase activity	3	6.38298	0.0317265	CDKN1A, DUSP2, GADD45B	43	90	13528	10.4868	1	0.247072	39.2531
GOTERM_BP_FAT	GO:0045597~positive regulation of cell differentiation	4	8.51064	0.0338745	CD83, ID2, NFKB1, JUNB	43	229	13528	5.49528	1	0.259334	41.3034
GOTERM_BP_FAT	GO:0051348~negative regulation of transferase activity	3	6.38298	0.0357055	CDKN1A, DUSP2, GADD45B	43	96	13528	9.8314	1	0.269115	42.9999
GOTERM_MF_FAT	GO:0051082~unfolded protein binding	3	6.38298	0.0362928	HSPA1A, DNAJB1, HSPA1B, HSPA8	35	115	12983	9.67677	0.994134	0.52005	35.3146
GOTERM_BP_FAT	GO:0048584~positive regulation of response to stimulus	4	8.51064	0.0365458	TNF, IL8, PDGFB, NFKBIA	43	236	13528	5.33228	1	0.272233	43.763
GOTERM_BP_FAT	GO:0007242~intracellular signaling cascade	9	19.1489	0.0369951	ZFP36, TNF, DUSP2, IL8, SQSTM1, NFKBIA, GADD45B, PMEPA1, LTA	43	1256	13528	2.25433	1	0.272788	44.1671
GOTERM_MF_FAT	GO:0030528~transcription regulator activity	9	19.1489	0.0379688	ATF3, ID2, NR4A1, NFKB1, SPIB, NFKB2, NR4A3, SKIL, JUNB	35	1512	12983	2.20799	0.995394	0.489599	36.6279
GOTERM_BP_FAT	GO:0008284~positive regulation of cell proliferation	5	10.6383	0.0387828	CDKN1A, ATF3, TNF, ID2, PDGFB	43	414	13528	3.79957	1	0.281744	45.7482
GOTERM_MF_FAT	GO:0003700~transcription factor activity	7	14.8936	0.0388236	ATF3, NR4A1, NFKB1, SPIB, NFKB2, NR4A3, JUNB	35	975	12983	2.66318	0.99593	0.457495	37.2883
GOTERM_BP_FAT	GO:0051084~'de novo' posttranslational protein folding	2	4.25532	0.0396346	DNAJB1, HSPA8	43	13	13528	48.4007	1	0.284683	46.4867
GOTERM_BP_FAT	GO:0051090~regulation of transcription factor activity	3	6.38298	0.0405783	TNF, ID2, NFKBIA	43	103	13528	9.16324	1	0.288118	47.294
GOTERM_BP_FAT	GO:0007050~cell cycle arrest	3	6.38298	0.0405783	CDKN1A, IL8, PPP1R15A	43	103	13528	9.16324	1	0.288118	47.294
GOTERM_BP_FAT	GO:0043122~regulation of I-kappaB kinase/NF-kappaB cascade	3	6.38298	0.0434699	TNF, SQSTM1, LTA	43	107	13528	8.82069	1	0.30309	49.697
GOTERM_MF_FAT	GO:0008134~transcription factor binding	5	10.6383	0.0438018	ATF3, NFKBIA, NFKB2, SKIL, JUNB	35	513	12983	3.61543	0.998022	0.463443	41.0107
GOTERM_BP_FAT	GO:0051055~negative regulation of lipid biosynthetic process	2	4.25532	0.0455946	PDGFB, NFKB1	43	15	13528	41.9473	1	0.313093	51.397
GOTERM_BP_FAT	GO:0045449~regulation of transcription	14	29.7872	0.0470402	TNF, NFKBIA, NR4A1, NFKB1, NR4A3, NFKB2, JUNB, ATF3, ID2, BTG2, SQSTM1, SPIB, SKIL, KDM6B	43	2601	13528	1.69337	1	0.318935	52.5228
GOTERM_BP_FAT	GO:0019216~regulation of lipid metabolic process	3	6.38298	0.0471896	TNF, PDGFB, NFKB1	43	112	13528	8.42691	1	0.317331	52.6377
GOTERM_BP_FAT	GO:0006458~'de novo' protein folding	2	4.25532	0.048561	DNAJB1, HSPA8	43	16	13528	39.3256	1	0.322591	53.6807
GOTERM_BP_FAT	GO:0050709~negative regulation of protein secretion	2	4.25532	0.048561	TNF, SRGN	43	16	13528	39.3256	1	0.322591	53.6807
GOTERM_BP_FAT	GO:0051412~response to corticosterone stimulus	2	4.25532	0.048561	CDKN1A, JUNB	43	16	13528	39.3256	1	0.322591	53.6807
GOTERM_BP_FAT	GO:0032890~regulation of organic acid transport	2	4.25532	0.0515184	TNF, LTA	43	17	13528	37.0123	1	0.336377	55.8573
GOTERM_MF_FAT	GO:0046983~protein dimerization activity	5	10.6383	0.0517977	ATF3, PDGFB, NR4A1, NFKB1, JUNB	35	542	12983	3.42198	0.999384	0.489363	46.5685
GOTERM_BP_FAT	GO:0016481~negative regulation of transcription	5	10.6383	0.053143	TNF, ID2, NFKB1, SKIL, KDM6B	43	459	13528	3.42707	1	0.342613	57.012
GOTERM_MF_FAT	GO:0005164~tumor necrosis factor receptor binding	2	4.25532	0.0536186	TNF, LTA	35	21	12983	35.3279	0.999529	0.471839	47.7652
GOTERM_BP_FAT	GO:0051101~regulation of DNA binding	3	6.38298	0.054167	TNF, ID2, NFKBIA	43	121	13528	7.80012	1	0.345537	57.7251
GOTERM_BP_FAT	GO:0042345~regulation of NF-kappaB import into nucleus	2	4.25532	0.0544668	TNF, NFKBIA	43	18	13528	34.9561	1	0.344625	57.9318
GOTERM_MF_FAT	GO:0003714~transcription corepressor activity	3	6.38298	0.0550736	ATF3, SKIL, JUNB	35	145	12983	7.67468	0.99962	0.454308	48.7038
GOTERM_BP_FAT	GO:0042325~regulation of phosphorylation	5	10.6383	0.0556081	CDKN1A, TNF, DUSP2, PDGFB, GADD45B	43	466	13528	3.37559	1	0.348084	58.71
GOTERM_BP_FAT	GO:0032268~regulation of cellular protein metabolic process	5	10.6383	0.0585011	TNF, PDGFB, NFKBIA, NFKB1, PPP1R15A	43	474	13528	3.31861	1	0.360346	60.6229
GOTERM_BP_FAT	GO:0006928~cell motion	5	10.6383	0.0588684	CCL3, TNF, IL8, PDGFB, CCL4	43	475	13528	3.31163	1	0.359694	60.8597
GOTERM_BP_FAT	GO:0051385~response to mineralocorticoid stimulus	2	4.25532	0.0603368	CDKN1A, JUNB	43	20	13528	31.4605	1	0.364499	61.7933
GOTERM_BP_FAT	GO:0032371~regulation of sterol transport	2	4.25532	0.0603368	NFKBIA, NFKB1	43	20	13528	31.4605	1	0.364499	61.7933
GOTERM_BP_FAT	GO:0032374~regulation of cholesterol transport	2	4.25532	0.0603368	NFKBIA, NFKB1	43	20	13528	31.4605	1	0.364499	61.7933
GOTERM_BP_FAT	GO:0019220~regulation of phosphate metabolic process	5	10.6383	0.0626106	CDKN1A, TNF, DUSP2, PDGFB, GADD45B	43	485	13528	3.24335	1	0.373097	63.1978
GOTERM_BP_FAT	GO:0051174~regulation of phosphorus metabolic process	5	10.6383	0.0626106	CDKN1A, TNF, DUSP2, PDGFB, GADD45B	43	485	13528	3.24335	1	0.373097	63.1978
GOTERM_BP_FAT	GO:0010883~regulation of lipid storage	2	4.25532	0.0632585	NFKBIA, NFKB1	43	21	13528	29.9623	1	0.37372	63.5892
GOTERM_BP_FAT	GO:0032583~regulation of gene-specific transcription	3	6.38298	0.064843	TNF, NFKBIA, NFKB1	43	134	13528	7.04339	1	0.378765	64.5298
GOTERM_BP_FAT	GO:0043525~positive regulation of neuron apoptosis	2	4.25532	0.0661713	TNF, LTA	43	22	13528	28.6004	1	0.382508	65.3008
GOTERM_MF_FAT	GO:0003712~transcription cofactor activity	4	8.51064	0.0685787	ATF3, NFKB2, SKIL, JUNB	35	363	12983	4.08752	0.999949	0.50607	56.7074
GOTERM_BP_FAT	GO:0043271~negative regulation of ion transport	2	4.25532	0.0690753	TNF, LTA	43	23	13528	27.3569	1	0.393381	66.932
GOTERM_BP_FAT	GO:0010629~negative regulation of gene expression	5	10.6383	0.0700644	TNF, ID2, NFKB1, SKIL, KDM6B	43	504	13528	3.12108	1	0.395359	67.4711
GOTERM_BP_FAT	GO:0043405~regulation of MAP kinase activity	3	6.38298	0.0708627	TNF, DUSP2, PDGFB	43	141	13528	6.69372	1	0.396453	67.9002
GOTERM_BP_FAT	GO:0045934~negative regulation of nucleobase, nucleoside, nucleotide and nucleic acid metabolic process	5	10.6383	0.0733363	TNF, ID2, NFKB1, SKIL, KDM6B	43	512	13528	3.07231	1	0.404899	69.1962
GOTERM_BP_FAT	GO:0051785~positive regulation of nuclear division	2	4.25532	0.0748567	TNF, LTA	43	25	13528	25.1684	1	0.40902	69.9684
GOTERM_BP_FAT	GO:0045840~positive regulation of mitosis	2	4.25532	0.0748567	TNF, LTA	43	25	13528	25.1684	1	0.40902	69.9684
GOTERM_BP_FAT	GO:0010743~regulation of foam cell differentiation	2	4.25532	0.0748567	NFKBIA, NFKB1	43	25	13528	25.1684	1	0.40902	69.9684
GOTERM_BP_FAT	GO:0050810~regulation of steroid biosynthetic process	2	4.25532	0.0748567	TNF, NFKB1	43	25	13528	25.1684	1	0.40902	69.9684
GOTERM_BP_FAT	GO:0043331~response to dsRNA	2	4.25532	0.0748567	NFKBIA, PMAIP1	43	25	13528	25.1684	1	0.40902	69.9684
GOTERM_BP_FAT	GO:0032768~regulation of monooxygenase activity	2	4.25532	0.0748567	TNF, NFKB1	43	25	13528	25.1684	1	0.40902	69.9684
GOTERM_BP_FAT	GO:0033365~protein localization in organelle	3	6.38298	0.0752712	TNF, NFKBIA, SRGN	43	146	13528	6.46448	1	0.408329	70.1757
GOTERM_BP_FAT	GO:0051172~negative regulation of nitrogen compound metabolic process	5	10.6383	0.0762634	TNF, ID2, NFKB1, SKIL, KDM6B	43	519	13528	3.03087	1	0.410107	70.6667
GOTERM_BP_FAT	GO:0048146~positive regulation of fibroblast proliferation	2	4.25532	0.0777343	CDKN1A, PDGFB	43	26	13528	24.2004	1	0.413869	71.3806
GOTERM_BP_FAT	GO:0031100~organ regeneration	2	4.25532	0.0777343	CDKN1A, NR4A3	43	26	13528	24.2004	1	0.413869	71.3806
GOTERM_MF_FAT	GO:0032813~tumor necrosis factor receptor superfamily binding	2	4.25532	0.0781601	TNF, LTA	35	31	12983	23.9318	0.999988	0.529593	61.6739
GOTERM_BP_FAT	GO:0051098~regulation of binding	3	6.38298	0.0815873	TNF, ID2, NFKBIA	43	153	13528	6.16872	1	0.427357	73.1743
GOTERM_BP_FAT	GO:0043434~response to peptide hormone stimulus	3	6.38298	0.0825028	BTG2, NR4A3, JUNB	43	154	13528	6.12866	1	0.428613	73.5847
GOTERM_BP_FAT	GO:0050921~positive regulation of chemotaxis	2	4.25532	0.0863148	IL8, PDGFB	43	29	13528	21.6969	1	0.441371	75.2314
GOTERM_BP_FAT	GO:0032101~regulation of response to external stimulus	3	6.38298	0.0871285	ZFP36, IL8, PDGFB	43	159	13528	5.93594	1	0.442093	75.5703
GOTERM_BP_FAT	GO:0010558~negative regulation of macromolecule biosynthetic process	5	10.6383	0.0885612	TNF, ID2, NFKB1, SKIL, KDM6B	43	547	13528	2.87573	1	0.445204	76.1564
GOTERM_BP_FAT	GO:0042990~regulation of transcription factor import into nucleus	2	4.25532	0.0891575	TNF, NFKBIA	43	30	13528	20.9736	1	0.445054	76.3964
GOTERM_BP_FAT	GO:0050707~regulation of cytokine secretion	2	4.25532	0.0891575	TNF, SRGN	43	30	13528	20.9736	1	0.445054	76.3964
GOTERM_BP_FAT	GO:0032368~regulation of lipid transport	2	4.25532	0.0891575	NFKBIA, NFKB1	43	30	13528	20.9736	1	0.445054	76.3964
GOTERM_BP_FAT	GO:0045768~positive regulation of anti-apoptosis	2	4.25532	0.0891575	CDKN1A, BTG2	43	30	13528	20.9736	1	0.445054	76.3964
GOTERM_BP_FAT	GO:0045638~negative regulation of myeloid cell differentiation	2	4.25532	0.0891575	ZFP36, NFKBIA	43	30	13528	20.9736	1	0.445054	76.3964
GOTERM_MF_FAT	GO:0031625~ubiquitin protein ligase binding	2	4.25532	0.0901981	NFKBIA, SKIL	35	36	12983	20.6079	0.999998	0.560104	67.1737
GOTERM_MF_FAT	GO:0016563~transcription activator activity	4	8.51064	0.0911318	NR4A1, NFKB2, NR4A3, JUNB	35	410	12983	3.61895	0.999998	0.542191	67.5685
GOTERM_BP_FAT	GO:0050920~regulation of chemotaxis	2	4.25532	0.0919917	IL8, PDGFB	43	31	13528	20.2971	1	0.453395	77.5067
GOTERM_BP_FAT	GO:0048661~positive regulation of smooth muscle cell proliferation	2	4.25532	0.0919917	TNF, PDGFB	43	31	13528	20.2971	1	0.453395	77.5067
GOTERM_BP_FAT	GO:0046324~regulation of glucose import	2	4.25532	0.0976342	TNF, LTA	43	33	13528	19.0669	1	0.47182	79.5733
GOTERM_BP_FAT	GO:0051952~regulation of amine transport	2	4.25532	0.0976342	TNF, LTA	43	33	13528	19.0669	1	0.47182	79.5733

## Sheet: cl3_up
Category	Term	Count	%	PValue	Genes	List Total	Pop Hits	Pop Total	Fold Enrichment	Bonferroni	Benjamini	FDR
GOTERM_BP_FAT	GO:0010033~response to organic substance	16	3.56347	1.19258e-09	HSP90AB1, HSP90AA1, TNF, PDGFB, NFKBIA, HSPA1A, HSPA1B, NR4A3, PMAIP1, CD83, HSPH1, CDKN1A, ID2, HMOX1, HSPB1, DNAJB1, HSPA8	42	721	13528	7.14774	1.06378e-06	1.06378e-06	1.85679e-06
GOTERM_BP_FAT	GO:0051789~response to protein stimulus	8	1.78174	2.86246e-08	HSP90AB1, HSPH1, HSP90AA1, ID2, HSPB1, HSPA1A, DNAJB1, HSPA1B, HSPA8	42	107	13528	24.0819	2.55328e-05	1.27665e-05	4.45669e-05
GOTERM_BP_FAT	GO:0006986~response to unfolded protein	7	1.55902	6.55454e-08	HSP90AB1, HSPH1, HSP90AA1, HSPB1, HSPA1A, DNAJB1, HSPA1B, HSPA8	42	71	13528	31.7559	5.84648e-05	1.94886e-05	0.000102051
GOTERM_BP_FAT	GO:0006916~anti-apoptosis	9	2.00445	1.56657e-07	TNF, SQSTM1, HMOX1, BCL2A1, NFKBIA, HSPB1, NFKB1, HSPA1A, HSPA1B, BIRC3	42	206	13528	14.0721	0.000139728	3.49339e-05	0.000243906
GOTERM_BP_FAT	GO:0042981~regulation of apoptosis	14	3.11804	3.90167e-07	TRAF1, TNF, BCL2A1, NFKBIA, NR4A1, HSPA1A, NFKB1, HSPA1B, SLAMF7, PMAIP1, BIRC3, CDKN1A, SQSTM1, HMOX1, HSPB1	42	804	13528	5.60862	0.000347969	6.96034e-05	0.000607468
GOTERM_BP_FAT	GO:0043067~regulation of programmed cell death	14	3.11804	4.37077e-07	TRAF1, TNF, BCL2A1, NFKBIA, NR4A1, HSPA1A, NFKB1, HSPA1B, SLAMF7, PMAIP1, BIRC3, CDKN1A, SQSTM1, HMOX1, HSPB1	42	812	13528	5.55337	0.000389797	6.49767e-05	0.000680504
GOTERM_BP_FAT	GO:0010941~regulation of cell death	14	3.11804	4.55936e-07	TRAF1, TNF, BCL2A1, NFKBIA, NR4A1, HSPA1A, NFKB1, HSPA1B, SLAMF7, PMAIP1, BIRC3, CDKN1A, SQSTM1, HMOX1, HSPB1	42	815	13528	5.53292	0.000406612	5.80976e-05	0.000709866
GOTERM_BP_FAT	GO:0043066~negative regulation of apoptosis	10	2.22717	8.6906e-07	CDKN1A, TNF, SQSTM1, HMOX1, BCL2A1, NFKBIA, HSPB1, NFKB1, HSPA1A, HSPA1B, BIRC3	42	354	13528	9.09874	0.000774901	9.68955e-05	0.00135307
GOTERM_BP_FAT	GO:0043069~negative regulation of programmed cell death	10	2.22717	9.76771e-07	CDKN1A, TNF, SQSTM1, HMOX1, BCL2A1, NFKBIA, HSPB1, NFKB1, HSPA1A, HSPA1B, BIRC3	42	359	13528	8.97201	0.000870901	9.68042e-05	0.00152077
GOTERM_BP_FAT	GO:0060548~negative regulation of cell death	10	2.22717	9.99649e-07	CDKN1A, TNF, SQSTM1, HMOX1, BCL2A1, NFKBIA, HSPB1, NFKB1, HSPA1A, HSPA1B, BIRC3	42	360	13528	8.94709	0.00089129	8.91648e-05	0.00155639
GOTERM_MF_FAT	GO:0051082~unfolded protein binding	6	1.3363	1.51281e-05	HSP90AB1, HSP90AA1, HSPA1A, DNAJB1, HSPA1B, DNAJA4, HSPA8	37	115	12983	18.3074	0.00197984	0.00197984	0.01764
GOTERM_BP_FAT	GO:0009611~response to wounding	10	2.22717	2.31871e-05	CCR7, CCL3, TNF, IL8, PDGFB, HMOX1, NINJ1, NFKB1, CCL4, KDM6B	42	530	13528	6.07727	0.0204707	0.00187852	0.036095
GOTERM_BP_FAT	GO:0008219~cell death	11	2.44989	4.21554e-05	TRAF1, TNF, SQSTM1, HMOX1, BCL2A1, NFKBIA, HSPB1, NFKB1, PMAIP1, BIRC3, SRGN	42	719	13528	4.92774	0.0369051	0.00312871	0.0656135
GOTERM_BP_FAT	GO:0016265~death	11	2.44989	4.47146e-05	TRAF1, TNF, SQSTM1, HMOX1, BCL2A1, NFKBIA, HSPB1, NFKB1, PMAIP1, BIRC3, SRGN	42	724	13528	4.89371	0.0391013	0.00306348	0.0695956
GOTERM_BP_FAT	GO:0006954~inflammatory response	8	1.78174	4.8218e-05	CCR7, CCL3, TNF, IL8, HMOX1, NFKB1, CCL4, KDM6B	42	325	13528	7.9285	0.0420996	0.00306754	0.0750466
GOTERM_BP_FAT	GO:0006952~defense response	10	2.22717	7.41478e-05	CD83, CCR7, CCL3, TNF, IL8, HMOX1, NFKB1, SLAMF7, CCL4, KDM6B	42	615	13528	5.23732	0.0640023	0.00439978	0.115382
GOTERM_BP_FAT	GO:0051241~negative regulation of multicellular organismal process	6	1.3363	0.000129726	CD83, TNF, PDGFB, HMOX1, NFKB1, SRGN	42	164	13528	11.784	0.109278	0.0072066	0.201786
GOTERM_BP_FAT	GO:0031328~positive regulation of cellular biosynthetic process	10	2.22717	0.000168822	HSP90AB1, HSP90AA1, TNF, PDGFB, SQSTM1, HMOX1, NFKBIA, NR4A1, NFKB1, NR4A3	42	685	13528	4.70212	0.13981	0.00881982	0.262524
GOTERM_BP_FAT	GO:0006955~immune response	10	2.22717	0.000178343	CD83, GPR183, CCR7, CCL3, TNF, IL8, SQSTM1, NFKB2, SLAMF7, CCL4	42	690	13528	4.66805	0.147086	0.00879975	0.277311
GOTERM_BP_FAT	GO:0009891~positive regulation of biosynthetic process	10	2.22717	0.000188311	HSP90AB1, HSP90AA1, TNF, PDGFB, SQSTM1, HMOX1, NFKBIA, NR4A1, NFKB1, NR4A3	42	695	13528	4.63446	0.154637	0.00880257	0.292789
GOTERM_BP_FAT	GO:0001818~negative regulation of cytokine production	4	0.890869	0.000202498	CD83, TNF, HMOX1, NFKB1	42	38	13528	33.9048	0.16527	0.00899168	0.314815
GOTERM_BP_FAT	GO:0006357~regulation of transcription from RNA polymerase II promoter	10	2.22717	0.000263809	TNF, ID2, SQSTM1, HMOX1, NFKBIA, NR4A1, NFKB1, NR4A3, SKIL, KDM6B	42	727	13528	4.43047	0.209705	0.0111445	0.409949
GOTERM_MF_FAT	GO:0042802~identical protein binding	9	2.00445	0.000295742	ATF3, HSP90AA1, TNF, PDGFB, NFKBIA, NR4A1, HSPB1, NFKB1, FTL	37	640	12983	4.93442	0.0380069	0.0191875	0.344333
GOTERM_BP_FAT	GO:0006917~induction of apoptosis	7	1.55902	0.000373898	CDKN1A, TNF, SQSTM1, HMOX1, NR4A1, SLAMF7, PMAIP1	42	320	13528	7.04583	0.283645	0.0150483	0.580557
GOTERM_BP_FAT	GO:0012502~induction of programmed cell death	7	1.55902	0.000380171	CDKN1A, TNF, SQSTM1, HMOX1, NR4A1, SLAMF7, PMAIP1	42	321	13528	7.02388	0.287644	0.0146386	0.59027
GOTERM_BP_FAT	GO:0006915~apoptosis	9	2.00445	0.000381316	TRAF1, TNF, SQSTM1, BCL2A1, NFKBIA, NFKB1, PMAIP1, BIRC3, SRGN	42	602	13528	4.81538	0.288371	0.014075	0.592043
GOTERM_BP_FAT	GO:0012501~programmed cell death	9	2.00445	0.000421185	TRAF1, TNF, SQSTM1, BCL2A1, NFKBIA, NFKB1, PMAIP1, BIRC3, SRGN	42	611	13528	4.74445	0.313244	0.0149186	0.653755
GOTERM_BP_FAT	GO:0044092~negative regulation of molecular function	7	1.55902	0.000469495	CDKN1A, DUSP2, ID2, HMOX1, NFKBIA, NR4A1, NFKB1	42	334	13528	6.7505	0.342222	0.015982	0.728485
GOTERM_BP_FAT	GO:0051173~positive regulation of nitrogen compound metabolic process	9	2.00445	0.000597652	HSP90AB1, HSP90AA1, TNF, PDGFB, SQSTM1, NFKBIA, NR4A1, NFKB1, NR4A3	42	644	13528	4.50133	0.413313	0.0195568	0.926472
GOTERM_BP_FAT	GO:0051051~negative regulation of transport	5	1.11359	0.000721457	TNF, HMOX1, NFKBIA, NFKB1, SRGN	42	135	13528	11.9295	0.474693	0.0227296	1.11739
GOTERM_BP_FAT	GO:0045069~regulation of viral genome replication	3	0.668151	0.000796954	CCL3, TNF, IL8	42	14	13528	69.0204	0.508929	0.0242247	1.23364
GOTERM_BP_FAT	GO:0042330~taxis	5	1.11359	0.00135753	CCR7, CCL3, IL8, PDGFB, CCL4	42	160	13528	10.0655	0.70232	0.0395863	2.09282
GOTERM_BP_FAT	GO:0006935~chemotaxis	5	1.11359	0.00135753	CCR7, CCL3, IL8, PDGFB, CCL4	42	160	13528	10.0655	0.70232	0.0395863	2.09282
GOTERM_BP_FAT	GO:0043065~positive regulation of apoptosis	7	1.55902	0.00174307	CDKN1A, TNF, SQSTM1, HMOX1, NR4A1, SLAMF7, PMAIP1	42	430	13528	5.24341	0.789058	0.04896	2.67968
GOTERM_BP_FAT	GO:0043068~positive regulation of programmed cell death	7	1.55902	0.00180563	CDKN1A, TNF, SQSTM1, HMOX1, NR4A1, SLAMF7, PMAIP1	42	433	13528	5.20708	0.800527	0.0491295	2.77459
GOTERM_BP_FAT	GO:0050792~regulation of viral reproduction	3	0.668151	0.00181459	CCL3, TNF, IL8	42	21	13528	46.0136	0.802118	0.0479078	2.78818
GOTERM_BP_FAT	GO:0045429~positive regulation of nitric oxide biosynthetic process	3	0.668151	0.00181459	HSP90AB1, HSP90AA1, TNF	42	21	13528	46.0136	0.802118	0.0479078	2.78818
GOTERM_BP_FAT	GO:0010942~positive regulation of cell death	7	1.55902	0.00184828	CDKN1A, TNF, SQSTM1, HMOX1, NR4A1, SLAMF7, PMAIP1	42	435	13528	5.18314	0.807986	0.047376	2.83925
GOTERM_BP_FAT	GO:0006457~protein folding	5	1.11359	0.00196637	HSP90AB1, HSP90AA1, DNAJB1, DNAJA4, HSPA8	42	177	13528	9.09874	0.827218	0.0489261	3.01806
GOTERM_BP_FAT	GO:0001817~regulation of cytokine production	5	1.11359	0.0021332	CD83, TNF, HMOX1, NFKB1, SRGN	42	181	13528	8.89766	0.851155	0.051537	3.27017
GOTERM_BP_FAT	GO:0042127~regulation of cell proliferation	9	2.00445	0.00217983	CDKN1A, ATF3, TNF, ID2, XIRP1, IL8, PDGFB, HMOX1, NFKBIA	42	787	13528	3.68343	0.857232	0.0512491	3.34052
GOTERM_BP_FAT	GO:0045428~regulation of nitric oxide biosynthetic process	3	0.668151	0.00299828	HSP90AB1, HSP90AA1, TNF	42	27	13528	35.7884	0.931333	0.0680596	4.56758
GOTERM_BP_FAT	GO:0010557~positive regulation of macromolecule biosynthetic process	8	1.78174	0.00319665	TNF, PDGFB, SQSTM1, HMOX1, NFKBIA, NR4A1, NFKB1, NR4A3	42	654	13528	3.94	0.9425	0.0706132	4.86278
GOTERM_BP_FAT	GO:0045833~negative regulation of lipid metabolic process	3	0.668151	0.00322274	TNF, PDGFB, NFKB1	42	28	13528	34.5102	0.943827	0.0694534	4.90154
GOTERM_BP_FAT	GO:0051090~regulation of transcription factor activity	4	0.890869	0.00370413	TNF, ID2, HMOX1, NFKBIA	42	103	13528	12.5086	0.963492	0.0775637	5.61409
GOTERM_BP_FAT	GO:0045944~positive regulation of transcription from RNA polymerase II promoter	6	1.3363	0.00502714	TNF, SQSTM1, NFKBIA, NR4A1, NFKB1, NR4A3	42	371	13528	5.20909	0.988841	0.101507	7.54678
GOTERM_BP_FAT	GO:0051101~regulation of DNA binding	4	0.890869	0.00580907	TNF, ID2, HMOX1, NFKBIA	42	121	13528	10.6478	0.994466	0.113838	8.67156
GOTERM_BP_FAT	GO:0051224~negative regulation of protein transport	3	0.668151	0.0064992	TNF, NFKBIA, SRGN	42	40	13528	24.1571	0.997021	0.123822	9.65364
GOTERM_MF_FAT	GO:0008009~chemokine activity	3	0.668151	0.00716663	CCL3, IL8, CCL4	37	46	12983	22.8843	0.610234	0.269532	8.04526
GOTERM_MF_FAT	GO:0042379~chemokine receptor binding	3	0.668151	0.00810069	CCL3, IL8, CCL4	37	49	12983	21.4832	0.655448	0.23385	9.04905
GOTERM_BP_FAT	GO:0043433~negative regulation of transcription factor activity	3	0.668151	0.0081706	ID2, HMOX1, NFKBIA	42	45	13528	21.473	0.999337	0.15009	11.9913
GOTERM_BP_FAT	GO:0046890~regulation of lipid biosynthetic process	3	0.668151	0.0081706	TNF, PDGFB, NFKB1	42	45	13528	21.473	0.999337	0.15009	11.9913
GOTERM_MF_FAT	GO:0030911~TPR domain binding	2	0.445434	0.00829616	HSP90AB1, HSP90AA1	37	3	12983	233.928	0.664231	0.196089	9.25785
GOTERM_BP_FAT	GO:0000122~negative regulation of transcription from RNA polymerase II promoter	5	1.11359	0.00836125	TNF, ID2, NFKB1, SKIL, KDM6B	42	266	13528	6.05442	0.999441	0.150254	12.2543
GOTERM_BP_FAT	GO:0007626~locomotory behavior	5	1.11359	0.00925766	CCR7, CCL3, IL8, PDGFB, CCL4	42	274	13528	5.87765	0.999751	0.161815	13.4812
GOTERM_BP_FAT	GO:0043392~negative regulation of DNA binding	3	0.668151	0.010403	ID2, HMOX1, NFKBIA	42	51	13528	18.9468	0.999911	0.176618	15.0254
GOTERM_BP_FAT	GO:0045935~positive regulation of nucleobase, nucleoside, nucleotide and nucleic acid metabolic process	7	1.55902	0.0106715	TNF, PDGFB, SQSTM1, NFKBIA, NR4A1, NFKB1, NR4A3	42	624	13528	3.61325	0.99993	0.17742	15.3837
GOTERM_BP_FAT	GO:0001775~cell activation	5	1.11359	0.0108449	GPR183, TNF, IL8, NFKB2, SLAMF7	42	287	13528	5.61142	0.99994	0.176778	15.6142
GOTERM_BP_FAT	GO:0051098~regulation of binding	4	0.890869	0.0110442	TNF, ID2, HMOX1, NFKBIA	42	153	13528	8.42079	0.99995	0.17654	15.8786
GOTERM_BP_FAT	GO:0051048~negative regulation of secretion	3	0.668151	0.0120244	TNF, HMOX1, SRGN	42	55	13528	17.5688	0.999979	0.187399	17.1674
GOTERM_BP_FAT	GO:0060556~regulation of vitamin D biosynthetic process	2	0.445434	0.0120693	TNF, NFKB1	42	4	13528	161.048	0.99998	0.184835	17.226
GOTERM_BP_FAT	GO:0030656~regulation of vitamin metabolic process	2	0.445434	0.0120693	TNF, NFKB1	42	4	13528	161.048	0.99998	0.184835	17.226
GOTERM_BP_FAT	GO:0050900~leukocyte migration	3	0.668151	0.0128741	TNF, IL8, PDGFB	42	57	13528	16.9524	0.99999	0.192685	18.2696
GOTERM_BP_FAT	GO:0007610~behavior	6	1.3363	0.0131412	CCR7, CCL3, IL8, PDGFB, NR4A3, CCL4	42	469	13528	4.12062	0.999992	0.193087	18.6133
GOTERM_BP_FAT	GO:0046907~intracellular transport	7	1.55902	0.013522	HSP90AA1, TNF, SQSTM1, NFKBIA, EHD1, HSPA8, FTL	42	657	13528	3.43176	0.999995	0.194954	19.1009
GOTERM_BP_FAT	GO:0010604~positive regulation of macromolecule metabolic process	8	1.78174	0.0135632	TNF, PDGFB, SQSTM1, HMOX1, NFKBIA, NR4A1, NFKB1, NR4A3	42	857	13528	3.00672	0.999995	0.192413	19.1534
GOTERM_BP_FAT	GO:0032268~regulation of cellular protein metabolic process	6	1.3363	0.0137077	HSP90AB1, TNF, PDGFB, NFKBIA, HSPB1, NFKB1	42	474	13528	4.07715	0.999996	0.191256	19.3376
GOTERM_BP_FAT	GO:0051100~negative regulation of binding	3	0.668151	0.0137493	ID2, HMOX1, NFKBIA	42	59	13528	16.3777	0.999996	0.188858	19.3906
GOTERM_MF_FAT	GO:0030235~nitric-oxide synthase regulator activity	2	0.445434	0.0137897	HSP90AB1, HSP90AA1	37	5	12983	140.357	0.837816	0.261527	14.9496
GOTERM_BP_FAT	GO:0006928~cell motion	6	1.3363	0.013823	CCL3, TNF, IL8, PDGFB, HSPB1, CCL4	42	475	13528	4.06857	0.999996	0.186927	19.4843
GOTERM_MF_FAT	GO:0019899~enzyme binding	6	1.3363	0.0139771	DUSP2, SQSTM1, HMOX1, NFKBIA, MARCKS, SKIL	37	523	12983	4.02553	0.841803	0.231578	15.1378
GOTERM_BP_FAT	GO:0045893~positive regulation of transcription, DNA-dependent	6	1.3363	0.0140554	TNF, SQSTM1, NFKBIA, NR4A1, NFKB1, NR4A3	42	477	13528	4.05151	0.999997	0.186972	19.7793
GOTERM_BP_FAT	GO:0006355~regulation of transcription, DNA-dependent	12	2.67261	0.0141041	ATF3, TNF, ID2, SQSTM1, HMOX1, NFKBIA, NR4A1, NFKB1, NFKB2, NR4A3, SKIL, KDM6B	42	1773	13528	2.18	0.999997	0.184833	19.8409
GOTERM_BP_FAT	GO:0051254~positive regulation of RNA metabolic process	6	1.3363	0.0145283	TNF, SQSTM1, NFKBIA, NR4A1, NFKB1, NR4A3	42	481	13528	4.01782	0.999998	0.187153	20.3763
GOTERM_BP_FAT	GO:0050865~regulation of cell activation	4	0.890869	0.0158268	CD83, CDKN1A, PDGFB, HMOX1	42	175	13528	7.36218	0.999999	0.199365	21.9941
GOTERM_BP_FAT	GO:0051235~maintenance of location	3	0.668151	0.0160468	TNF, NFKBIA, SRGN	42	64	13528	15.0982	0.999999	0.199083	22.2652
GOTERM_BP_FAT	GO:0051252~regulation of RNA metabolic process	12	2.67261	0.0165057	ATF3, TNF, ID2, SQSTM1, HMOX1, NFKBIA, NR4A1, NFKB1, NFKB2, NR4A3, SKIL, KDM6B	42	1813	13528	2.1319	1	0.201435	22.8278
GOTERM_MF_FAT	GO:0005125~cytokine activity	4	0.890869	0.0165578	CCL3, TNF, IL8, CCL4	37	195	12983	7.19778	0.887773	0.239215	17.6921
GOTERM_MF_FAT	GO:0031072~heat shock protein binding	3	0.668151	0.0178176	NFKBIA, DNAJB1, DNAJA4	37	74	12983	14.2253	0.90512	0.230245	18.9133
GOTERM_BP_FAT	GO:0031099~regeneration	3	0.668151	0.0184969	CDKN1A, NINJ1, NR4A3	42	69	13528	14.0041	1	0.22008	25.2248
GOTERM_BP_FAT	GO:0045637~regulation of myeloid cell differentiation	3	0.668151	0.0190048	TNF, ID2, NFKBIA	42	70	13528	13.8041	1	0.22252	25.825
GOTERM_BP_FAT	GO:0048545~response to steroid hormone stimulus	4	0.890869	0.0202083	CDKN1A, TNF, PDGFB, HMOX1	42	192	13528	6.71032	1	0.231964	27.2292
GOTERM_BP_FAT	GO:0045080~positive regulation of chemokine biosynthetic process	2	0.445434	0.021028	TNF, HMOX1	42	7	13528	92.0272	1	0.237241	28.1713
GOTERM_BP_FAT	GO:0060558~regulation of calcidiol 1-monooxygenase activity	2	0.445434	0.021028	TNF, NFKB1	42	7	13528	92.0272	1	0.237241	28.1713
GOTERM_BP_FAT	GO:0045892~negative regulation of transcription, DNA-dependent	5	1.11359	0.0222054	TNF, ID2, NFKB1, SKIL, KDM6B	42	356	13528	4.52381	1	0.245816	29.5046
GOTERM_BP_FAT	GO:0008285~negative regulation of cell proliferation	5	1.11359	0.0232328	CDKN1A, TNF, XIRP1, IL8, HMOX1	42	361	13528	4.46115	1	0.252653	30.6491
GOTERM_BP_FAT	GO:0051253~negative regulation of RNA metabolic process	5	1.11359	0.0234418	TNF, ID2, NFKB1, SKIL, KDM6B	42	362	13528	4.44883	1	0.251624	30.8797
GOTERM_BP_FAT	GO:0043281~regulation of caspase activity	3	0.668151	0.0238353	TNF, NR4A1, PMAIP1	42	79	13528	12.2315	1	0.252329	31.3121
GOTERM_BP_FAT	GO:0006959~humoral immune response	3	0.668151	0.0238353	CD83, GPR183, TNF	42	79	13528	12.2315	1	0.252329	31.3121
GOTERM_BP_FAT	GO:0009725~response to hormone stimulus	5	1.11359	0.0245038	CDKN1A, TNF, PDGFB, HMOX1, NR4A3	42	367	13528	4.38822	1	0.255515	32.0409
GOTERM_BP_FAT	GO:0042592~homeostatic process	7	1.55902	0.0245256	SLC12A7, CCR7, CCL3, ID2, XIRP1, HMOX1, FTL	42	751	13528	3.00222	1	0.252815	32.0645
GOTERM_BP_FAT	GO:0052548~regulation of endopeptidase activity	3	0.668151	0.0255463	TNF, NR4A1, PMAIP1	42	82	13528	11.784	1	0.259023	33.1629
GOTERM_BP_FAT	GO:0031327~negative regulation of cellular biosynthetic process	6	1.3363	0.0263589	TNF, ID2, PDGFB, NFKB1, SKIL, KDM6B	42	561	13528	3.44487	1	0.263232	34.0254
GOTERM_BP_FAT	GO:0045941~positive regulation of transcription	6	1.3363	0.0268954	TNF, SQSTM1, NFKBIA, NR4A1, NFKB1, NR4A3	42	564	13528	3.42655	1	0.264966	34.5892
GOTERM_BP_FAT	GO:0052547~regulation of peptidase activity	3	0.668151	0.0279034	TNF, NR4A1, PMAIP1	42	86	13528	11.2359	1	0.270609	35.6361
GOTERM_BP_FAT	GO:0009890~negative regulation of biosynthetic process	6	1.3363	0.0285472	TNF, ID2, PDGFB, NFKB1, SKIL, KDM6B	42	573	13528	3.37273	1	0.273085	36.2966
GOTERM_BP_FAT	GO:0045073~regulation of chemokine biosynthetic process	2	0.445434	0.0299073	TNF, HMOX1	42	10	13528	64.419	1	0.28129	37.6712
GOTERM_BP_FAT	GO:0051085~chaperone mediated protein folding requiring cofactor	2	0.445434	0.0299073	DNAJB1, HSPA8	42	10	13528	64.419	1	0.28129	37.6712
GOTERM_BP_FAT	GO:0050710~negative regulation of cytokine secretion	2	0.445434	0.0299073	TNF, SRGN	42	10	13528	64.419	1	0.28129	37.6712
GOTERM_BP_FAT	GO:0010628~positive regulation of gene expression	6	1.3363	0.0300691	TNF, SQSTM1, NFKBIA, NR4A1, NFKB1, NR4A3	42	581	13528	3.32628	1	0.279716	37.8328
GOTERM_BP_FAT	GO:0009719~response to endogenous stimulus	5	1.11359	0.0335347	CDKN1A, TNF, PDGFB, HMOX1, NR4A3	42	405	13528	3.97648	1	0.303867	41.2026
GOTERM_BP_FAT	GO:0048584~positive regulation of response to stimulus	4	0.890869	0.0343648	TNF, IL8, PDGFB, NFKBIA	42	236	13528	5.45924	1	0.30717	41.984
GOTERM_BP_FAT	GO:0050801~ion homeostasis	5	1.11359	0.0345853	CCR7, CCL3, XIRP1, HMOX1, FTL	42	409	13528	3.93759	1	0.305853	42.1899
GOTERM_MF_FAT	GO:0033549~MAP kinase phosphatase activity	2	0.445434	0.0354696	DUSP5, DUSP2	37	13	12983	53.9834	0.991182	0.376928	34.3701
GOTERM_MF_FAT	GO:0017017~MAP kinase tyrosine/serine/threonine phosphatase activity	2	0.445434	0.0354696	DUSP5, DUSP2	37	13	12983	53.9834	0.991182	0.376928	34.3701
GOTERM_BP_FAT	GO:0055066~di-, tri-valent inorganic cation homeostasis	4	0.890869	0.0354776	CCR7, CCL3, HMOX1, FTL	42	239	13528	5.39072	1	0.309512	43.0162
GOTERM_BP_FAT	GO:0008284~positive regulation of cell proliferation	5	1.11359	0.0359256	CDKN1A, ATF3, TNF, ID2, PDGFB	42	414	13528	3.89004	1	0.309858	43.427
GOTERM_BP_FAT	GO:0051084~'de novo' posttranslational protein folding	2	0.445434	0.0387081	DNAJB1, HSPA8	42	13	13528	49.5531	1	0.326763	45.9164
GOTERM_BP_FAT	GO:0060341~regulation of cellular localization	4	0.890869	0.0389274	TNF, HMOX1, NFKBIA, SRGN	42	248	13528	5.19508	1	0.325325	46.1082
GOTERM_BP_FAT	GO:0043122~regulation of I-kappaB kinase/NF-kappaB cascade	3	0.668151	0.0416101	TNF, SQSTM1, HMOX1	42	107	13528	9.03071	1	0.340715	48.4033
GOTERM_BP_FAT	GO:0048534~hemopoietic or lymphoid organ development	4	0.890869	0.0437857	GPR183, TNF, ID2, NFKB2	42	260	13528	4.95531	1	0.352156	50.197
GOTERM_BP_FAT	GO:0051055~negative regulation of lipid biosynthetic process	2	0.445434	0.0445319	PDGFB, NFKB1	42	15	13528	42.946	1	0.353981	50.7987
GOTERM_BP_FAT	GO:0032642~regulation of chemokine production	2	0.445434	0.0445319	TNF, HMOX1	42	15	13528	42.946	1	0.353981	50.7987
GOTERM_BP_FAT	GO:0019216~regulation of lipid metabolic process	3	0.668151	0.0451813	TNF, PDGFB, NFKB1	42	112	13528	8.62755	1	0.355144	51.3168
GOTERM_BP_FAT	GO:0051223~regulation of protein transport	3	0.668151	0.0466407	TNF, NFKBIA, SRGN	42	114	13528	8.47619	1	0.361398	52.4625
GOTERM_BP_FAT	GO:0050709~negative regulation of protein secretion	2	0.445434	0.0474309	TNF, SRGN	42	16	13528	40.2619	1	0.363332	53.0723
GOTERM_BP_FAT	GO:0006458~'de novo' protein folding	2	0.445434	0.0474309	DNAJB1, HSPA8	42	16	13528	40.2619	1	0.363332	53.0723
GOTERM_BP_FAT	GO:0016481~negative regulation of transcription	5	1.11359	0.0493499	TNF, ID2, NFKB1, SKIL, KDM6B	42	459	13528	3.50866	1	0.372113	54.5228
GOTERM_BP_FAT	GO:0002520~immune system development	4	0.890869	0.0507159	GPR183, TNF, ID2, NFKB2	42	276	13528	4.66805	1	0.377328	55.5296
GOTERM_BP_FAT	GO:0043086~negative regulation of catalytic activity	4	0.890869	0.0511659	CDKN1A, DUSP2, NR4A1, NFKB1	42	277	13528	4.65119	1	0.377009	55.8567
GOTERM_BP_FAT	GO:0051094~positive regulation of developmental process	4	0.890869	0.051618	CD83, TNF, ID2, NFKB1	42	278	13528	4.63446	1	0.376709	56.183
GOTERM_BP_FAT	GO:0019725~cellular homeostasis	5	1.11359	0.0516587	SLC12A7, CCR7, CCL3, XIRP1, FTL	42	466	13528	3.45596	1	0.374022	56.2124
GOTERM_BP_FAT	GO:0070201~regulation of establishment of protein localization	3	0.668151	0.0518836	TNF, NFKBIA, SRGN	42	121	13528	7.98583	1	0.372443	56.3737
GOTERM_BP_FAT	GO:0014070~response to organic cyclic substance	3	0.668151	0.0518836	CD83, CDKN1A, HMOX1	42	121	13528	7.98583	1	0.372443	56.3737
GOTERM_MF_FAT	GO:0005506~iron ion binding	4	0.890869	0.053106	HMOX1, CYB5D1, KDM6B, FTL	37	308	12983	4.55704	0.999214	0.477879	47.0774
GOTERM_BP_FAT	GO:0042345~regulation of NF-kappaB import into nucleus	2	0.445434	0.0532032	TNF, NFKBIA	42	18	13528	35.7884	1	0.377156	57.3096
GOTERM_BP_FAT	GO:0002718~regulation of cytokine production during immune response	2	0.445434	0.0532032	TNF, HMOX1	42	18	13528	35.7884	1	0.377156	57.3096
GOTERM_BP_FAT	GO:0055080~cation homeostasis	4	0.890869	0.055305	CCR7, CCL3, HMOX1, FTL	42	286	13528	4.50483	1	0.386127	58.7614
GOTERM_MF_FAT	GO:0016564~transcription repressor activity	4	0.890869	0.0565186	ATF3, ID2, NFKB1, SKIL	37	316	12983	4.44167	0.99951	0.470127	49.2594
GOTERM_BP_FAT	GO:0032374~regulation of cholesterol transport	2	0.445434	0.0589413	NFKBIA, NFKB1	42	20	13528	32.2095	1	0.403147	61.1648
GOTERM_BP_FAT	GO:0032371~regulation of sterol transport	2	0.445434	0.0589413	NFKBIA, NFKB1	42	20	13528	32.2095	1	0.403147	61.1648
GOTERM_MF_FAT	GO:0005080~protein kinase C binding	2	0.445434	0.0593057	SQSTM1, MARCKS	37	22	12983	31.8993	0.999668	0.459939	50.9801
GOTERM_MF_FAT	GO:0046983~protein dimerization activity	5	1.11359	0.0616975	ATF3, HSP90AA1, PDGFB, NR4A1, NFKB1	37	542	12983	3.23701	0.999762	0.448928	52.4139
GOTERM_BP_FAT	GO:0010883~regulation of lipid storage	2	0.445434	0.0617977	NFKBIA, NFKB1	42	21	13528	30.6757	1	0.415382	62.96
GOTERM_BP_FAT	GO:0032583~regulation of gene-specific transcription	3	0.668151	0.0621471	TNF, NFKBIA, NFKB1	42	134	13528	7.21109	1	0.414263	63.1742
GOTERM_MF_FAT	GO:0019901~protein kinase binding	3	0.668151	0.0624545	DUSP2, SQSTM1, MARCKS	37	147	12983	7.16106	0.999786	0.430623	52.8597
GOTERM_MF_FAT	GO:0042803~protein homodimerization activity	4	0.890869	0.064574	HSP90AA1, PDGFB, NR4A1, NFKB1	37	334	12983	4.2023	0.999841	0.421052	54.0876
GOTERM_BP_FAT	GO:0010629~negative regulation of gene expression	5	1.11359	0.0652229	TNF, ID2, NFKB1, SKIL, KDM6B	42	504	13528	3.19539	1	0.427111	65.0104
GOTERM_BP_FAT	GO:0032880~regulation of protein localization	3	0.668151	0.0654348	TNF, NFKBIA, SRGN	42	138	13528	7.00207	1	0.425243	65.1336
GOTERM_BP_FAT	GO:0070482~response to oxygen levels	3	0.668151	0.0679387	CDKN1A, PDGFB, HMOX1	42	141	13528	6.85309	1	0.434773	66.56
GOTERM_BP_FAT	GO:0043405~regulation of MAP kinase activity	3	0.668151	0.0679387	DUSP2, TNF, PDGFB	42	141	13528	6.85309	1	0.434773	66.56
GOTERM_BP_FAT	GO:0045934~negative regulation of nucleobase, nucleoside, nucleotide and nucleic acid metabolic process	5	1.11359	0.0682983	TNF, ID2, NFKB1, SKIL, KDM6B	42	512	13528	3.14546	1	0.43362	66.7603
GOTERM_BP_FAT	GO:0048878~chemical homeostasis	5	1.11359	0.0682983	CCR7, CCL3, XIRP1, HMOX1, FTL	42	512	13528	3.14546	1	0.43362	66.7603
GOTERM_BP_FAT	GO:0010605~negative regulation of macromolecule metabolic process	6	1.3363	0.0693848	HSP90AB1, TNF, ID2, NFKB1, SKIL, KDM6B	42	734	13528	2.63293	1	0.436004	67.3587
GOTERM_BP_FAT	GO:0051172~negative regulation of nitrogen compound metabolic process	5	1.11359	0.0710511	TNF, ID2, NFKB1, SKIL, KDM6B	42	519	13528	3.10304	1	0.4411	68.2569
GOTERM_BP_FAT	GO:0033365~protein localization in organelle	3	0.668151	0.0721818	TNF, NFKBIA, SRGN	42	146	13528	6.6184	1	0.443569	68.8532
GOTERM_MF_FAT	GO:0043130~ubiquitin binding	2	0.445434	0.0722996	SQSTM1, HSPB1	37	27	12983	25.992	0.999946	0.439148	58.3198
GOTERM_BP_FAT	GO:0010743~regulation of foam cell differentiation	2	0.445434	0.0731387	NFKBIA, NFKB1	42	25	13528	25.7676	1	0.445184	69.3495
GOTERM_BP_FAT	GO:0043331~response to dsRNA	2	0.445434	0.0731387	NFKBIA, PMAIP1	42	25	13528	25.7676	1	0.445184	69.3495
GOTERM_BP_FAT	GO:0050810~regulation of steroid biosynthetic process	2	0.445434	0.0731387	TNF, NFKB1	42	25	13528	25.7676	1	0.445184	69.3495
GOTERM_BP_FAT	GO:0032768~regulation of monooxygenase activity	2	0.445434	0.0731387	TNF, NFKB1	42	25	13528	25.7676	1	0.445184	69.3495
GOTERM_BP_FAT	GO:0001525~angiogenesis	3	0.668151	0.073903	IL8, HMOX1, TNFAIP2	42	148	13528	6.52896	1	0.445885	69.7407
GOTERM_MF_FAT	GO:0032182~small conjugating protein binding	2	0.445434	0.0748773	SQSTM1, HSPB1	37	28	12983	25.0637	0.999963	0.432447	59.6505
GOTERM_BP_FAT	GO:0031100~organ regeneration	2	0.445434	0.075953	CDKN1A, NR4A3	42	26	13528	24.7766	1	0.452412	70.7669
GOTERM_BP_FAT	GO:0048146~positive regulation of fibroblast proliferation	2	0.445434	0.075953	CDKN1A, PDGFB	42	26	13528	24.7766	1	0.452412	70.7669
GOTERM_BP_FAT	GO:0051726~regulation of cell cycle	4	0.890869	0.0783025	CDKN1A, TNF, ID2, HSPA8	42	331	13528	3.89239	1	0.460101	71.903
GOTERM_BP_FAT	GO:0010558~negative regulation of macromolecule biosynthetic process	5	1.11359	0.0826325	TNF, ID2, NFKB1, SKIL, KDM6B	42	547	13528	2.9442	1	0.476119	73.8893
GOTERM_BP_FAT	GO:0050921~positive regulation of chemotaxis	2	0.445434	0.0843459	IL8, PDGFB	42	29	13528	22.2135	1	0.480558	74.6383
GOTERM_MF_FAT	GO:0043565~sequence-specific DNA binding	5	1.11359	0.0856906	ATF3, NR4A1, NFKB1, NR4A3, KDM6B	37	607	12983	2.89038	0.999992	0.460803	64.8202
GOTERM_BP_FAT	GO:0045859~regulation of protein kinase activity	4	0.890869	0.0862005	CDKN1A, DUSP2, TNF, PDGFB	42	345	13528	3.73444	1	0.485486	75.4264
GOTERM_BP_FAT	GO:0042990~regulation of transcription factor import into nucleus	2	0.445434	0.087127	TNF, NFKBIA	42	30	13528	21.473	1	0.486499	75.8114
GOTERM_BP_FAT	GO:0045768~positive regulation of anti-apoptosis	2	0.445434	0.087127	CDKN1A, HMOX1	42	30	13528	21.473	1	0.486499	75.8114
GOTERM_BP_FAT	GO:0032368~regulation of lipid transport	2	0.445434	0.087127	NFKBIA, NFKB1	42	30	13528	21.473	1	0.486499	75.8114
GOTERM_BP_FAT	GO:0050707~regulation of cytokine secretion	2	0.445434	0.087127	TNF, SRGN	42	30	13528	21.473	1	0.486499	75.8114
GOTERM_MF_FAT	GO:0019900~kinase binding	3	0.668151	0.0878106	DUSP2, SQSTM1, MARCKS	37	179	12983	5.88087	0.999994	0.452282	65.7598
GOTERM_BP_FAT	GO:0048661~positive regulation of smooth muscle cell proliferation	2	0.445434	0.0898998	TNF, PDGFB	42	31	13528	20.7803	1	0.494974	76.9304
GOTERM_BP_FAT	GO:0050920~regulation of chemotaxis	2	0.445434	0.0898998	IL8, PDGFB	42	31	13528	20.7803	1	0.494974	76.9304
GOTERM_BP_FAT	GO:0002694~regulation of leukocyte activation	3	0.668151	0.0899688	CD83, CDKN1A, HMOX1	42	166	13528	5.821	1	0.492461	76.9576
GOTERM_BP_FAT	GO:0043549~regulation of kinase activity	4	0.890869	0.0932337	CDKN1A, DUSP2, TNF, PDGFB	42	357	13528	3.60891	1	0.502622	78.2116
GOTERM_MF_FAT	GO:0031625~ubiquitin protein ligase binding	2	0.445434	0.0952501	NFKBIA, SKIL	37	36	12983	19.494	0.999998	0.464424	68.8783
GOTERM_BP_FAT	GO:0016192~vesicle-mediated transport	5	1.11359	0.095566	CCL3, SQSTM1, EHD1, HSPA8, FTL	42	576	13528	2.79597	1	0.508893	79.068
GOTERM_BP_FAT	GO:0048520~positive regulation of behavior	2	0.445434	0.0981691	IL8, PDGFB	42	34	13528	18.9468	1	0.516033	79.9866
GOTERM_BP_FAT	GO:0000060~protein import into nucleus, translocation	2	0.445434	0.0981691	TNF, NFKBIA	42	34	13528	18.9468	1	0.516033	79.9866

## Sheet: cl4_up
Category	Term	Count	%	PValue	Genes	List Total	Pop Hits	Pop Total	Fold Enrichment	Bonferroni	Benjamini	FDR
GOTERM_BP_FAT	GO:0006954~inflammatory response	13	3.00231	1.27738e-10	CXCL1, CCR7, CCL3, TNF, IL2RA, IL8, HMOX1, CXCL3, CXCL2, NFKB1, CD40, CCL4, KDM6B	42	325	13528	12.8838	1.04745e-07	1.04745e-07	1.96715e-07
GOTERM_BP_FAT	GO:0006952~defense response	16	3.69515	1.30657e-10	CXCL1, CCL3, TNF, IL2RA, IL8, CXCL3, CXCL2, NFKB1, CD40, SLAMF7, CCL4, PRDX1, CD83, CCR7, HMOX1, KDM6B	42	615	13528	8.37971	1.07138e-07	5.35692e-08	2.01209e-07
GOTERM_BP_FAT	GO:0009611~response to wounding	14	3.23326	2.84842e-09	CXCL1, CCL3, IL2RA, TNF, IL8, CXCL3, CXCL2, NINJ1, NFKB1, CD40, CCL4, CCR7, HMOX1, KDM6B	42	530	13528	8.50818	2.3357e-06	7.78568e-07	4.38652e-06
GOTERM_BP_FAT	GO:0006955~immune response	15	3.4642	6.90994e-09	CXCL1, GPR183, CCL3, IL2RA, TNF, IL8, CXCL3, CXCL2, SLAMF7, CCL4, PRDX1, CD83, CCR7, SQSTM1, LTA	42	690	13528	7.00207	5.66614e-06	1.41654e-06	1.06412e-05
GOTERM_MF_FAT	GO:0008009~chemokine activity	6	1.38568	9.83812e-08	CXCL1, CCL3, IL8, CXCL3, CXCL2, CCL4	34	46	12983	49.8069	1.10186e-05	1.10186e-05	0.000111523
GOTERM_MF_FAT	GO:0042379~chemokine receptor binding	6	1.38568	1.36123e-07	CXCL1, CCL3, IL8, CXCL3, CXCL2, CCL4	34	49	12983	46.7575	1.52456e-05	7.62285e-06	0.000154306
GOTERM_MF_FAT	GO:0005125~cytokine activity	8	1.84758	4.75169e-07	CXCL1, CCL3, TNF, IL8, CXCL3, CXCL2, CCL4, LTA	34	195	12983	15.6658	5.32175e-05	1.77395e-05	0.00053864
GOTERM_BP_FAT	GO:0042981~regulation of apoptosis	13	3.00231	2.84938e-06	TRAF1, TNF, IL2RA, SQSTM1, HMOX1, BCL2A1, NFKB1, HSPA1A, PMAIP1, SLAMF7, HSPA1B, BIRC3, PRDX1, LTA	42	804	13528	5.20801	0.00233376	0.000467189	0.0043879
GOTERM_BP_FAT	GO:0043067~regulation of programmed cell death	13	3.00231	3.15865e-06	TRAF1, TNF, IL2RA, SQSTM1, HMOX1, BCL2A1, NFKB1, HSPA1A, PMAIP1, SLAMF7, HSPA1B, BIRC3, PRDX1, LTA	42	812	13528	5.1567	0.00258675	0.00043159	0.00486416
GOTERM_BP_FAT	GO:0010941~regulation of cell death	13	3.00231	3.28209e-06	TRAF1, TNF, IL2RA, SQSTM1, HMOX1, BCL2A1, NFKB1, HSPA1A, PMAIP1, SLAMF7, HSPA1B, BIRC3, PRDX1, LTA	42	815	13528	5.13772	0.0026877	0.0003844	0.00505424
GOTERM_BP_FAT	GO:0008219~cell death	12	2.77136	6.46109e-06	TRAF1, TNF, IL2RA, SQSTM1, HMOX1, BCL2A1, NFKB1, PMAIP1, BIRC3, AHR, SRGN, LTA	42	719	13528	5.37572	0.0052841	0.000662045	0.00994951
GOTERM_BP_FAT	GO:0016265~death	12	2.77136	6.90324e-06	TRAF1, TNF, IL2RA, SQSTM1, HMOX1, BCL2A1, NFKB1, PMAIP1, BIRC3, AHR, SRGN, LTA	42	724	13528	5.3386	0.00564469	0.000628766	0.0106303
GOTERM_BP_FAT	GO:0006935~chemotaxis	7	1.61663	7.95669e-06	CXCL1, CCR7, CCL3, IL8, CXCL3, CXCL2, CCL4	42	160	13528	14.0917	0.00650328	0.000652239	0.0122525
GOTERM_BP_FAT	GO:0042330~taxis	7	1.61663	7.95669e-06	CXCL1, CCR7, CCL3, IL8, CXCL3, CXCL2, CCL4	42	160	13528	14.0917	0.00650328	0.000652239	0.0122525
GOTERM_BP_FAT	GO:0006915~apoptosis	11	2.54042	9.07046e-06	TRAF1, TNF, IL2RA, SQSTM1, BCL2A1, NFKB1, PMAIP1, BIRC3, AHR, SRGN, LTA	42	602	13528	5.88546	0.00741022	0.000675936	0.0139674
GOTERM_BP_FAT	GO:0012501~programmed cell death	11	2.54042	1.03315e-05	TRAF1, TNF, IL2RA, SQSTM1, BCL2A1, NFKB1, PMAIP1, BIRC3, AHR, SRGN, LTA	42	611	13528	5.79877	0.00843607	0.000705739	0.0159091
GOTERM_BP_FAT	GO:0006916~anti-apoptosis	7	1.61663	3.34196e-05	TNF, SQSTM1, HMOX1, BCL2A1, NFKB1, HSPA1A, HSPA1B, BIRC3	42	206	13528	10.945	0.0270324	0.00210582	0.0514532
GOTERM_BP_FAT	GO:0010033~response to organic substance	11	2.54042	4.31635e-05	CD83, HSP90AA1, TNF, ID2, HMOX1, HSPA1A, NR4A3, PMAIP1, HSPA1B, DNAJB4, HSPA8, LTA	42	721	13528	4.91407	0.0347758	0.00252501	0.0664504
GOTERM_BP_FAT	GO:0007626~locomotory behavior	7	1.61663	0.000161976	CXCL1, CCR7, CCL3, IL8, CXCL3, CXCL2, CCL4	42	274	13528	8.22871	0.124387	0.00881631	0.249149
GOTERM_BP_FAT	GO:0001818~negative regulation of cytokine production	4	0.923788	0.000202498	CD83, TNF, HMOX1, NFKB1	42	38	13528	33.9048	0.153009	0.0103254	0.31139
GOTERM_BP_FAT	GO:0001817~regulation of cytokine production	6	1.38568	0.000205753	CD83, TNF, HMOX1, NFKB1, CD40, SRGN	42	181	13528	10.6772	0.155267	0.00987646	0.316387
GOTERM_BP_FAT	GO:0043065~positive regulation of apoptosis	8	1.84758	0.000275285	TNF, IL2RA, SQSTM1, HMOX1, SLAMF7, PMAIP1, PRDX1, LTA	42	430	13528	5.99247	0.202094	0.0124641	0.423095
GOTERM_BP_FAT	GO:0043068~positive regulation of programmed cell death	8	1.84758	0.000287187	TNF, IL2RA, SQSTM1, HMOX1, SLAMF7, PMAIP1, PRDX1, LTA	42	433	13528	5.95095	0.209846	0.0123196	0.441349
GOTERM_BP_FAT	GO:0010942~positive regulation of cell death	8	1.84758	0.00029535	TNF, IL2RA, SQSTM1, HMOX1, SLAMF7, PMAIP1, PRDX1, LTA	42	435	13528	5.92359	0.215119	0.0120381	0.453868
GOTERM_BP_FAT	GO:0051789~response to protein stimulus	5	1.15473	0.000299088	HSP90AA1, ID2, HSPA1A, HSPA1B, DNAJB4, HSPA8	42	107	13528	15.0512	0.217521	0.0116125	0.459599
GOTERM_BP_FAT	GO:0043122~regulation of I-kappaB kinase/NF-kappaB cascade	5	1.15473	0.000299088	TNF, SQSTM1, HMOX1, CD40, LTA	42	107	13528	15.0512	0.217521	0.0116125	0.459599
GOTERM_BP_FAT	GO:0006917~induction of apoptosis	7	1.61663	0.000373898	TNF, SQSTM1, HMOX1, SLAMF7, PMAIP1, PRDX1, LTA	42	320	13528	7.04583	0.264095	0.0138421	0.574249
GOTERM_BP_FAT	GO:0012502~induction of programmed cell death	7	1.61663	0.000380171	TNF, SQSTM1, HMOX1, SLAMF7, PMAIP1, PRDX1, LTA	42	321	13528	7.02388	0.267872	0.013465	0.583857
GOTERM_BP_FAT	GO:0051223~regulation of protein transport	5	1.15473	0.000380867	TNF, CD40, PRDX1, SRGN, LTA	42	114	13528	14.127	0.268289	0.0129311	0.584922
GOTERM_BP_FAT	GO:0007610~behavior	8	1.84758	0.000465318	CXCL1, CCR7, CCL3, IL8, CXCL3, CXCL2, NR4A3, CCL4	42	469	13528	5.49416	0.317266	0.01515	0.714185
GOTERM_BP_FAT	GO:0070201~regulation of establishment of protein localization	5	1.15473	0.000477538	TNF, CD40, PRDX1, SRGN, LTA	42	121	13528	13.3097	0.324076	0.0149515	0.732878
GOTERM_BP_FAT	GO:0043066~negative regulation of apoptosis	7	1.61663	0.000638126	TNF, SQSTM1, HMOX1, BCL2A1, NFKB1, HSPA1A, HSPA1B, BIRC3	42	354	13528	6.36911	0.407515	0.0191996	0.978201
GOTERM_BP_FAT	GO:0043069~negative regulation of programmed cell death	7	1.61663	0.000686858	TNF, SQSTM1, HMOX1, BCL2A1, NFKB1, HSPA1A, HSPA1B, BIRC3	42	359	13528	6.28041	0.43074	0.019921	1.05254
GOTERM_BP_FAT	GO:0060548~negative regulation of cell death	7	1.61663	0.000696943	TNF, SQSTM1, HMOX1, BCL2A1, NFKB1, HSPA1A, HSPA1B, BIRC3	42	360	13528	6.26296	0.435431	0.0195205	1.06791
GOTERM_BP_FAT	GO:0051051~negative regulation of transport	5	1.15473	0.000721457	TNF, HMOX1, NFKB1, SRGN, LTA	42	135	13528	11.9295	0.446674	0.0195336	1.10528
GOTERM_BP_FAT	GO:0032880~regulation of protein localization	5	1.15473	0.000783388	TNF, CD40, PRDX1, SRGN, LTA	42	138	13528	11.6701	0.474092	0.0205166	1.19962
GOTERM_BP_FAT	GO:0045069~regulation of viral genome replication	3	0.692841	0.000796954	CCL3, TNF, IL8	42	14	13528	69.0204	0.479915	0.0202228	1.22028
GOTERM_BP_FAT	GO:0010627~regulation of protein kinase cascade	6	1.38568	0.000885268	TNF, SQSTM1, HMOX1, CD40, PRDX1, LTA	42	249	13528	7.76133	0.516276	0.0217669	1.35464
GOTERM_BP_FAT	GO:0006986~response to unfolded protein	4	0.923788	0.00128008	HSP90AA1, HSPA1A, HSPA1B, DNAJB4, HSPA8	42	71	13528	18.1462	0.650181	0.03042	1.95324
GOTERM_BP_FAT	GO:0051241~negative regulation of multicellular organismal process	5	1.15473	0.00148683	CD83, TNF, HMOX1, NFKB1, SRGN	42	164	13528	9.81998	0.704802	0.0342596	2.26534
GOTERM_BP_FAT	GO:0042592~homeostatic process	9	2.07852	0.00162121	SLC12A7, CCR7, CCL3, IL2RA, ID2, HMOX1, TXN, PRDX1, FTL	42	751	13528	3.86	0.735648	0.036283	2.46771
GOTERM_BP_FAT	GO:0001775~cell activation	6	1.38568	0.00166429	GPR183, TNF, IL8, SLAMF7, CD40, LTA	42	287	13528	6.7337	0.744837	0.0362419	2.53249
GOTERM_BP_FAT	GO:0006959~humoral immune response	4	0.923788	0.00174165	CD83, GPR183, TNF, LTA	42	79	13528	16.3086	0.760547	0.036917	2.64874
GOTERM_BP_FAT	GO:0050792~regulation of viral reproduction	3	0.692841	0.00181459	CCL3, TNF, IL8	42	21	13528	46.0136	0.774473	0.0374676	2.75822
GOTERM_BP_FAT	GO:0008283~cell proliferation	7	1.61663	0.00186989	CXCL1, IL2RA, HMOX1, TXN, FSCN1, CD40, PRDX1	42	436	13528	5.17125	0.784489	0.0376418	2.84115
GOTERM_BP_FAT	GO:0042127~regulation of cell proliferation	9	2.07852	0.00217983	CXCL1, ATF3, TNF, IL2RA, ID2, IL8, HMOX1, CD40, LTA	42	787	13528	3.68343	0.832942	0.0427055	3.30473
GOTERM_MF_FAT	GO:0051082~unfolded protein binding	4	0.923788	0.00304374	HSP90AA1, HSPA1A, HSPA1B, DNAJB4, HSPA8	34	115	12983	13.2818	0.289239	0.0818135	3.39656
GOTERM_BP_FAT	GO:0043123~positive regulation of I-kappaB kinase/NF-kappaB cascade	4	0.923788	0.00312712	TNF, HMOX1, CD40, LTA	42	97	13528	13.2823	0.923331	0.0593169	4.70878
GOTERM_BP_FAT	GO:0048872~homeostasis of number of cells	4	0.923788	0.00340811	IL2RA, ID2, HMOX1, PRDX1	42	100	13528	12.8838	0.939155	0.0630289	5.12158
GOTERM_BP_FAT	GO:0008285~negative regulation of cell proliferation	6	1.38568	0.00447999	CXCL1, TNF, IL2RA, IL8, HMOX1, LTA	42	361	13528	5.35338	0.974824	0.0802729	6.68097
GOTERM_BP_FAT	GO:0019722~calcium-mediated signaling	3	0.692841	0.00558123	TNF, IL8, LTA	42	37	13528	26.1158	0.989841	0.0969589	8.25807
GOTERM_BP_FAT	GO:0006357~regulation of transcription from RNA polymerase II promoter	8	1.84758	0.00571275	TNF, ID2, SQSTM1, HMOX1, NFKB1, NR4A3, AHR, KDM6B	42	727	13528	3.54438	0.990885	0.097086	8.44475
GOTERM_BP_FAT	GO:0051240~positive regulation of multicellular organismal process	5	1.15473	0.0061965	CD83, TNF, HMOX1, CD40, LTA	42	244	13528	6.60031	0.993885	0.102772	9.12833
GOTERM_BP_FAT	GO:0060341~regulation of cellular localization	5	1.15473	0.00655838	TNF, HMOX1, CD40, PRDX1, SRGN	42	248	13528	6.49386	0.995463	0.10632	9.63657
GOTERM_BP_FAT	GO:0002700~regulation of production of molecular mediator of immune response	3	0.692841	0.00681945	TNF, HMOX1, CD40	42	41	13528	23.5679	0.996343	0.108199	10.0016
GOTERM_BP_FAT	GO:0034101~erythrocyte homeostasis	3	0.692841	0.0096319	ID2, HMOX1, PRDX1	42	49	13528	19.7201	0.999643	0.146772	13.8473
GOTERM_BP_FAT	GO:0051094~positive regulation of developmental process	5	1.15473	0.0097286	CD83, TNF, IL2RA, ID2, NFKB1	42	278	13528	5.79308	0.99967	0.145455	13.9767
GOTERM_BP_FAT	GO:0051048~negative regulation of secretion	3	0.692841	0.0120244	TNF, HMOX1, SRGN	42	55	13528	17.5688	0.999951	0.173673	16.9972
GOTERM_BP_FAT	GO:0002437~inflammatory response to antigenic stimulus	2	0.461894	0.0120693	TNF, IL2RA	42	4	13528	161.048	0.999953	0.171277	17.0553
GOTERM_BP_FAT	GO:0060556~regulation of vitamin D biosynthetic process	2	0.461894	0.0120693	TNF, NFKB1	42	4	13528	161.048	0.999953	0.171277	17.0553
GOTERM_BP_FAT	GO:0030656~regulation of vitamin metabolic process	2	0.461894	0.0120693	TNF, NFKB1	42	4	13528	161.048	0.999953	0.171277	17.0553
GOTERM_BP_FAT	GO:0002037~negative regulation of L-glutamate transport	2	0.461894	0.0120693	TNF, LTA	42	4	13528	161.048	0.999953	0.171277	17.0553
GOTERM_BP_FAT	GO:0051173~positive regulation of nitrogen compound metabolic process	7	1.61663	0.0123415	HSP90AA1, TNF, SQSTM1, NFKB1, NR4A3, CD40, AHR	42	644	13528	3.50104	0.999962	0.171861	17.4065
GOTERM_BP_FAT	GO:0019725~cellular homeostasis	6	1.38568	0.0128092	SLC12A7, CCR7, CCL3, TXN, PRDX1, FTL	42	466	13528	4.14715	0.999974	0.174864	18.0068
GOTERM_BP_FAT	GO:0050900~leukocyte migration	3	0.692841	0.0128741	TNF, IL8, CXCL3	42	57	13528	16.9524	0.999976	0.172824	18.0897
GOTERM_BP_FAT	GO:0045787~positive regulation of cell cycle	3	0.692841	0.0128741	TNF, ID2, LTA	42	57	13528	16.9524	0.999976	0.172824	18.0897
GOTERM_BP_FAT	GO:0050708~regulation of protein secretion	3	0.692841	0.0133085	TNF, CD40, SRGN	42	58	13528	16.6601	0.999983	0.175305	18.6431
GOTERM_BP_FAT	GO:0010604~positive regulation of macromolecule metabolic process	8	1.84758	0.0135632	TNF, SQSTM1, HMOX1, NFKB1, NR4A3, PSMD5, CD40, AHR	42	857	13528	3.00672	0.999986	0.175574	18.9659
GOTERM_BP_FAT	GO:0002694~regulation of leukocyte activation	4	0.923788	0.0137505	CD83, IL2RA, HMOX1, CD40	42	166	13528	7.76133	0.999988	0.175051	19.2025
GOTERM_BP_FAT	GO:0006928~cell motion	6	1.38568	0.013823	CCL3, TNF, IL8, CXCL3, TXN, CCL4	42	475	13528	4.06857	0.999989	0.173232	19.2939
GOTERM_BP_FAT	GO:0010740~positive regulation of protein kinase cascade	4	0.923788	0.0139729	TNF, HMOX1, CD40, LTA	42	167	13528	7.71486	0.99999	0.172344	19.4827
GOTERM_BP_FAT	GO:0002036~regulation of L-glutamate transport	2	0.461894	0.0150644	TNF, LTA	42	5	13528	128.838	0.999996	0.181887	20.8444
GOTERM_BP_FAT	GO:0050865~regulation of cell activation	4	0.923788	0.0158268	CD83, IL2RA, HMOX1, CD40	42	175	13528	7.36218	0.999998	0.187507	21.7827
GOTERM_BP_FAT	GO:0031328~positive regulation of cellular biosynthetic process	7	1.61663	0.0163325	HSP90AA1, TNF, SQSTM1, HMOX1, NFKB1, NR4A3, AHR	42	685	13528	3.29148	0.999999	0.190216	22.3994
GOTERM_BP_FAT	GO:0009891~positive regulation of biosynthetic process	7	1.61663	0.0174286	HSP90AA1, TNF, SQSTM1, HMOX1, NFKB1, NR4A3, AHR	42	695	13528	3.24412	0.999999	0.19893	23.7203
GOTERM_BP_FAT	GO:0051956~negative regulation of amino acid transport	2	0.461894	0.0180506	TNF, LTA	42	6	13528	107.365	1	0.202532	24.4606
GOTERM_BP_FAT	GO:0044070~regulation of anion transport	2	0.461894	0.0180506	TNF, LTA	42	6	13528	107.365	1	0.202532	24.4606
GOTERM_BP_FAT	GO:0045080~positive regulation of chemokine biosynthetic process	2	0.461894	0.021028	TNF, HMOX1	42	7	13528	92.0272	1	0.229027	27.9118
GOTERM_BP_FAT	GO:0060558~regulation of calcidiol 1-monooxygenase activity	2	0.461894	0.021028	TNF, NFKB1	42	7	13528	92.0272	1	0.229027	27.9118
GOTERM_BP_FAT	GO:0051046~regulation of secretion	4	0.923788	0.0230686	TNF, HMOX1, CD40, SRGN	42	202	13528	6.37812	1	0.245303	30.1914
GOTERM_BP_FAT	GO:0051953~negative regulation of amine transport	2	0.461894	0.0239965	TNF, LTA	42	8	13528	80.5238	1	0.250728	31.2056
GOTERM_BP_FAT	GO:0042267~natural killer cell mediated cytotoxicity	2	0.461894	0.0239965	SLAMF7, PRDX1	42	8	13528	80.5238	1	0.250728	31.2056
GOTERM_BP_FAT	GO:0002228~natural killer cell mediated immunity	2	0.461894	0.0239965	SLAMF7, PRDX1	42	8	13528	80.5238	1	0.250728	31.2056
GOTERM_BP_FAT	GO:0045944~positive regulation of transcription from RNA polymerase II promoter	5	1.15473	0.0253743	TNF, SQSTM1, NFKB1, NR4A3, AHR	42	371	13528	4.34091	1	0.25998	32.6861
GOTERM_BP_FAT	GO:0046325~negative regulation of glucose import	2	0.461894	0.0269563	TNF, LTA	42	9	13528	71.5767	1	0.270648	34.3492
GOTERM_BP_FAT	GO:0051023~regulation of immunoglobulin secretion	2	0.461894	0.0269563	TNF, CD40	42	9	13528	71.5767	1	0.270648	34.3492
GOTERM_BP_FAT	GO:0050710~negative regulation of cytokine secretion	2	0.461894	0.0299073	TNF, SRGN	42	10	13528	64.419	1	0.292352	37.3493
GOTERM_BP_FAT	GO:0001909~leukocyte mediated cytotoxicity	2	0.461894	0.0299073	SLAMF7, PRDX1	42	10	13528	64.419	1	0.292352	37.3493
GOTERM_BP_FAT	GO:0051955~regulation of amino acid transport	2	0.461894	0.0299073	TNF, LTA	42	10	13528	64.419	1	0.292352	37.3493
GOTERM_BP_FAT	GO:0045073~regulation of chemokine biosynthetic process	2	0.461894	0.0299073	TNF, HMOX1	42	10	13528	64.419	1	0.292352	37.3493
GOTERM_BP_FAT	GO:0010829~negative regulation of glucose transport	2	0.461894	0.0299073	TNF, LTA	42	10	13528	64.419	1	0.292352	37.3493
GOTERM_BP_FAT	GO:0032891~negative regulation of organic acid transport	2	0.461894	0.0299073	TNF, LTA	42	10	13528	64.419	1	0.292352	37.3493
GOTERM_BP_FAT	GO:0001819~positive regulation of cytokine production	3	0.692841	0.0303448	CD83, TNF, CD40	42	90	13528	10.7365	1	0.292585	37.783
GOTERM_BP_FAT	GO:0045597~positive regulation of cell differentiation	4	0.923788	0.0318412	CD83, IL2RA, ID2, NFKB1	42	229	13528	5.62612	1	0.301329	39.2453
GOTERM_BP_FAT	GO:0051251~positive regulation of lymphocyte activation	3	0.692841	0.0348135	CD83, IL2RA, CD40	42	97	13528	9.96171	1	0.321188	42.055
GOTERM_BP_FAT	GO:0055066~di-, tri-valent inorganic cation homeostasis	4	0.923788	0.0354776	CCR7, CCL3, HMOX1, FTL	42	239	13528	5.39072	1	0.322767	42.6659
GOTERM_BP_FAT	GO:0008284~positive regulation of cell proliferation	5	1.15473	0.0359256	ATF3, TNF, IL2RA, ID2, CD40	42	414	13528	3.89004	1	0.32269	43.0748
GOTERM_BP_FAT	GO:0045321~leukocyte activation	4	0.923788	0.0366089	GPR183, IL8, SLAMF7, CD40	42	242	13528	5.32389	1	0.324353	43.6929
GOTERM_BP_FAT	GO:0002697~regulation of immune effector process	3	0.692841	0.0374754	TNF, HMOX1, CD40	42	101	13528	9.56719	1	0.327303	44.4677
GOTERM_BP_FAT	GO:0051090~regulation of transcription factor activity	3	0.692841	0.038835	TNF, ID2, HMOX1	42	103	13528	9.38141	1	0.333686	45.6635
GOTERM_BP_FAT	GO:0045935~positive regulation of nucleobase, nucleoside, nucleotide and nucleic acid metabolic process	6	1.38568	0.0391349	TNF, SQSTM1, NFKB1, NR4A3, CD40, AHR	42	624	13528	3.09707	1	0.33245	45.9241
GOTERM_BP_FAT	GO:0002696~positive regulation of leukocyte activation	3	0.692841	0.0409094	CD83, IL2RA, CD40	42	106	13528	9.1159	1	0.341438	47.4417
GOTERM_BP_FAT	GO:0055114~oxidation reduction	6	1.38568	0.0426561	HMOX1, TXN, PRDX1, KDM6B, SRXN1, FTL	42	639	13528	3.02437	1	0.349929	48.8965
GOTERM_MF_FAT	GO:0005506~iron ion binding	4	0.923788	0.0427177	HMOX1, HBA1, KDM6B, FTL	34	308	12983	4.95913	0.992475	0.623906	39.036
GOTERM_BP_FAT	GO:0048534~hemopoietic or lymphoid organ development	4	0.923788	0.0437857	GPR183, TNF, ID2, LTA	42	260	13528	4.95531	1	0.354075	49.8173
GOTERM_BP_FAT	GO:0050867~positive regulation of cell activation	3	0.692841	0.0444581	CD83, IL2RA, CD40	42	111	13528	8.70528	1	0.355136	50.358
GOTERM_BP_FAT	GO:0032642~regulation of chemokine production	2	0.461894	0.0445319	TNF, HMOX1	42	15	13528	42.946	1	0.352315	50.417
GOTERM_BP_FAT	GO:0000122~negative regulation of transcription from RNA polymerase II promoter	4	0.923788	0.0463244	TNF, ID2, NFKB1, KDM6B	42	266	13528	4.84354	1	0.360493	51.8303
GOTERM_BP_FAT	GO:0010557~positive regulation of macromolecule biosynthetic process	6	1.38568	0.046366	TNF, SQSTM1, HMOX1, NFKB1, NR4A3, AHR	42	654	13528	2.955	1	0.357497	51.8627
GOTERM_BP_FAT	GO:0050709~negative regulation of protein secretion	2	0.461894	0.0474309	TNF, SRGN	42	16	13528	40.2619	1	0.360908	52.6838
GOTERM_BP_FAT	GO:0032890~regulation of organic acid transport	2	0.461894	0.0503213	TNF, LTA	42	17	13528	37.8936	1	0.375261	54.8472
GOTERM_BP_FAT	GO:0002520~immune system development	4	0.923788	0.0507159	GPR183, TNF, ID2, LTA	42	276	13528	4.66805	1	0.37437	55.1352
GOTERM_BP_FAT	GO:0051101~regulation of DNA binding	3	0.692841	0.0518836	TNF, ID2, HMOX1	42	121	13528	7.98583	1	0.378033	55.9776
GOTERM_MF_FAT	GO:0005164~tumor necrosis factor receptor binding	2	0.461894	0.0520815	TNF, LTA	34	21	12983	36.3669	0.997498	0.631538	45.4643
GOTERM_BP_FAT	GO:0030593~neutrophil chemotaxis	2	0.461894	0.0532032	IL8, CXCL3	42	18	13528	35.7884	1	0.38248	56.9118
GOTERM_BP_FAT	GO:0042345~regulation of NF-kappaB import into nucleus	2	0.461894	0.0532032	TNF, PRDX1	42	18	13528	35.7884	1	0.38248	56.9118
GOTERM_BP_FAT	GO:0002718~regulation of cytokine production during immune response	2	0.461894	0.0532032	TNF, HMOX1	42	18	13528	35.7884	1	0.38248	56.9118
GOTERM_MF_FAT	GO:0005080~protein kinase C binding	2	0.461894	0.0544948	SQSTM1, MARCKS	34	22	12983	34.7139	0.998119	0.592035	47.0176
GOTERM_BP_FAT	GO:0055080~cation homeostasis	4	0.923788	0.055305	CCR7, CCL3, HMOX1, FTL	42	286	13528	4.50483	1	0.391222	58.3615
GOTERM_BP_FAT	GO:0045893~positive regulation of transcription, DNA-dependent	5	1.15473	0.0554067	TNF, SQSTM1, NFKB1, NR4A3, AHR	42	477	13528	3.37626	1	0.388602	58.4305
GOTERM_BP_FAT	GO:0051254~positive regulation of RNA metabolic process	5	1.15473	0.0568058	TNF, SQSTM1, NFKB1, NR4A3, AHR	42	481	13528	3.34818	1	0.393192	59.3686
GOTERM_BP_FAT	GO:0009967~positive regulation of signal transduction	4	0.923788	0.0596013	TNF, HMOX1, CD40, LTA	42	295	13528	4.36739	1	0.405173	61.1841
GOTERM_BP_FAT	GO:0045429~positive regulation of nitric oxide biosynthetic process	2	0.461894	0.0617977	HSP90AA1, TNF	42	21	13528	30.6757	1	0.413598	62.557
GOTERM_BP_FAT	GO:0043525~positive regulation of neuron apoptosis	2	0.461894	0.0646456	TNF, LTA	42	22	13528	29.2814	1	0.425089	64.2695
GOTERM_BP_FAT	GO:0043271~negative regulation of ion transport	2	0.461894	0.067485	TNF, LTA	42	23	13528	28.0083	1	0.436132	65.9039
GOTERM_BP_FAT	GO:0001906~cell killing	2	0.461894	0.070316	SLAMF7, PRDX1	42	24	13528	26.8413	1	0.446751	67.4636
GOTERM_BP_FAT	GO:0051785~positive regulation of nuclear division	2	0.461894	0.0731387	TNF, LTA	42	25	13528	25.7676	1	0.456969	68.952
GOTERM_BP_FAT	GO:0032768~regulation of monooxygenase activity	2	0.461894	0.0731387	TNF, NFKB1	42	25	13528	25.7676	1	0.456969	68.952
GOTERM_BP_FAT	GO:0050810~regulation of steroid biosynthetic process	2	0.461894	0.0731387	TNF, NFKB1	42	25	13528	25.7676	1	0.456969	68.952
GOTERM_BP_FAT	GO:0045840~positive regulation of mitosis	2	0.461894	0.0731387	TNF, LTA	42	25	13528	25.7676	1	0.456969	68.952
GOTERM_BP_FAT	GO:0001525~angiogenesis	3	0.692841	0.073903	IL8, HMOX1, TNFAIP2	42	148	13528	6.52896	1	0.457317	69.344
GOTERM_BP_FAT	GO:0051249~regulation of lymphocyte activation	3	0.692841	0.073903	CD83, IL2RA, CD40	42	148	13528	6.52896	1	0.457317	69.344
GOTERM_MF_FAT	GO:0032813~tumor necrosis factor receptor superfamily binding	2	0.461894	0.0759481	TNF, LTA	34	31	12983	24.6357	0.999856	0.66906	59.1548
GOTERM_BP_FAT	GO:0002637~regulation of immunoglobulin production	2	0.461894	0.075953	TNF, CD40	42	26	13528	24.7766	1	0.463573	70.3725
GOTERM_BP_FAT	GO:0010647~positive regulation of cell communication	4	0.923788	0.077202	TNF, HMOX1, CD40, LTA	42	329	13528	3.91605	1	0.466051	70.9833
GOTERM_MF_FAT	GO:0042802~identical protein binding	5	1.15473	0.0773371	ATF3, HSP90AA1, TNF, NFKB1, FTL	34	640	12983	2.98323	0.999878	0.632735	59.8454
GOTERM_BP_FAT	GO:0051098~regulation of binding	3	0.692841	0.0782639	TNF, ID2, HMOX1	42	153	13528	6.31559	1	0.467644	71.4933
GOTERM_BP_FAT	GO:0051726~regulation of cell cycle	4	0.923788	0.0783025	TNF, ID2, HSPA8, LTA	42	331	13528	3.89239	1	0.46467	71.5116
GOTERM_BP_FAT	GO:0045428~regulation of nitric oxide biosynthetic process	2	0.461894	0.0787589	HSP90AA1, TNF	42	27	13528	23.8589	1	0.463585	71.7281
GOTERM_BP_FAT	GO:0044092~negative regulation of molecular function	4	0.923788	0.0799664	ID2, HMOX1, NFKB1, PSMD5	42	334	13528	3.85743	1	0.465808	72.2934
GOTERM_BP_FAT	GO:0045833~negative regulation of lipid metabolic process	2	0.461894	0.0815566	TNF, NFKB1	42	28	13528	23.0068	1	0.469638	73.0218
GOTERM_BP_FAT	GO:0050707~regulation of cytokine secretion	2	0.461894	0.087127	TNF, SRGN	42	30	13528	21.473	1	0.49004	75.4344
GOTERM_BP_FAT	GO:0042990~regulation of transcription factor import into nucleus	2	0.461894	0.087127	TNF, PRDX1	42	30	13528	21.473	1	0.49004	75.4344
GOTERM_BP_FAT	GO:0006979~response to oxidative stress	3	0.692841	0.0881351	HMOX1, PRDX1, SRXN1	42	164	13528	5.89199	1	0.491098	75.8489
GOTERM_BP_FAT	GO:0045941~positive regulation of transcription	5	1.15473	0.0901007	TNF, SQSTM1, NFKB1, NR4A3, AHR	42	564	13528	2.85545	1	0.496001	76.6383
GOTERM_BP_FAT	GO:0045892~negative regulation of transcription, DNA-dependent	4	0.923788	0.0926386	TNF, ID2, NFKB1, KDM6B	42	356	13528	3.61905	1	0.503048	77.6219
GOTERM_BP_FAT	GO:0045582~positive regulation of T cell differentiation	2	0.461894	0.0926644	CD83, IL2RA	42	32	13528	20.131	1	0.500119	77.6317
GOTERM_BP_FAT	GO:0051952~regulation of amine transport	2	0.461894	0.0954209	TNF, LTA	42	33	13528	19.5209	1	0.507822	78.6556
GOTERM_BP_FAT	GO:0046324~regulation of glucose import	2	0.461894	0.0954209	TNF, LTA	42	33	13528	19.5209	1	0.507822	78.6556
GOTERM_BP_FAT	GO:0051253~negative regulation of RNA metabolic process	4	0.923788	0.0962339	TNF, ID2, NFKB1, KDM6B	42	362	13528	3.55906	1	0.507941	78.9491
GOTERM_BP_FAT	GO:0010628~positive regulation of gene expression	5	1.15473	0.0978898	TNF, SQSTM1, NFKB1, NR4A3, AHR	42	581	13528	2.7719	1	0.511244	79.5353
GOTERM_BP_FAT	GO:0050806~positive regulation of synaptic transmission	2	0.461894	0.0981691	TNF, LTA	42	34	13528	18.9468	1	0.509343	79.6327
GOTERM_BP_FAT	GO:0010827~regulation of glucose transport	2	0.461894	0.0981691	TNF, LTA	42	34	13528	18.9468	1	0.509343	79.6327

## Sheet: cl5_up
Category	Term	Count	%	PValue	Genes	List Total	Pop Hits	Pop Total	Fold Enrichment	Bonferroni	Benjamini	FDR
GOTERM_MF_FAT	GO:0005125~cytokine activity	11	2.43363	3.17948e-11	IFNA2, CCL3, TNF, IL8, IFNB1, CXCL3, IL1B, IFNA16, CCL5, CCL4, LTA	34	195	12983	21.5404	3.62461e-09	3.62461e-09	3.61591e-08
GOTERM_BP_FAT	GO:0006952~defense response	16	3.53982	1.30657e-10	CCL3, TNF, IL8, CXCL3, NFKB1, CD40, SLAMF7, CCL5, CCL4, IFNA2, CD83, CCR7, IFNB1, HMOX1, IL1B, IFNA16	42	615	13528	8.37971	1.16938e-07	1.16938e-07	2.03514e-07
GOTERM_BP_FAT	GO:0006954~inflammatory response	12	2.65487	2.15852e-09	IFNA2, CCR7, CCL3, TNF, IL8, HMOX1, CXCL3, IL1B, NFKB1, CD40, CCL5, CCL4	42	325	13528	11.8927	1.93187e-06	9.65936e-07	3.36216e-06
GOTERM_BP_FAT	GO:0010033~response to organic substance	15	3.31858	1.21049e-08	TNF, HSP90AA1, HSPA1A, NR4A3, PMAIP1, CCL5, CD83, HSPH1, ID2, HMOX1, IL1B, DNAJB4, PPP1R15A, LTA, HSPA8	42	721	13528	6.70101	1.08338e-05	3.61128e-06	1.88548e-05
GOTERM_BP_FAT	GO:0009611~response to wounding	13	2.87611	3.22929e-08	IFNA2, CCR7, CCL3, TNF, IL8, HMOX1, CXCL3, NINJ1, IL1B, NFKB1, CD40, CCL5, CCL4	42	530	13528	7.90045	2.89017e-05	7.22551e-06	5.03002e-05
GOTERM_BP_FAT	GO:0008219~cell death	14	3.09735	1.07067e-07	TNF, BCL2A1, NFKB1, PMAIP1, BIRC3, ECE1, IFNB1, SQSTM1, HMOX1, TNFAIP8, IL1B, PPP1R15A, LTA, SRGN	42	719	13528	6.27167	9.58203e-05	1.91648e-05	0.00016677
GOTERM_BP_FAT	GO:0016265~death	14	3.09735	1.16078e-07	TNF, BCL2A1, NFKB1, PMAIP1, BIRC3, ECE1, IFNB1, SQSTM1, HMOX1, TNFAIP8, IL1B, PPP1R15A, LTA, SRGN	42	724	13528	6.22836	0.000103885	1.73148e-05	0.000180806
GOTERM_BP_FAT	GO:0006915~apoptosis	13	2.87611	1.30483e-07	TNF, BCL2A1, NFKB1, PMAIP1, BIRC3, ECE1, IFNB1, SQSTM1, TNFAIP8, IL1B, PPP1R15A, LTA, SRGN	42	602	13528	6.95555	0.000116775	1.6683e-05	0.000203243
GOTERM_BP_FAT	GO:0012501~programmed cell death	13	2.87611	1.53316e-07	TNF, BCL2A1, NFKB1, PMAIP1, BIRC3, ECE1, IFNB1, SQSTM1, TNFAIP8, IL1B, PPP1R15A, LTA, SRGN	42	611	13528	6.85309	0.000137208	1.7152e-05	0.000238808
GOTERM_BP_FAT	GO:0006916~anti-apoptosis	9	1.99115	1.56657e-07	TNF, SQSTM1, HMOX1, TNFAIP8, BCL2A1, IL1B, NFKB1, HSPA1A, BIRC3	42	206	13528	14.0721	0.000140198	1.55785e-05	0.000244012
GOTERM_BP_FAT	GO:0042981~regulation of apoptosis	14	3.09735	3.90167e-07	IFNA2, TNF, IFNB1, SQSTM1, HMOX1, TNFAIP8, BCL2A1, IL1B, NFKB1, HSPA1A, PMAIP1, SLAMF7, BIRC3, LTA	42	804	13528	5.60862	0.000349139	3.49193e-05	0.000607732
GOTERM_BP_FAT	GO:0050792~regulation of viral reproduction	5	1.10619	4.18641e-07	CCL3, TNF, IL8, IFNB1, CCL5	42	21	13528	76.6893	0.000374613	3.40616e-05	0.000652083
GOTERM_BP_FAT	GO:0043067~regulation of programmed cell death	14	3.09735	4.37077e-07	IFNA2, TNF, IFNB1, SQSTM1, HMOX1, TNFAIP8, BCL2A1, IL1B, NFKB1, HSPA1A, PMAIP1, SLAMF7, BIRC3, LTA	42	812	13528	5.55337	0.000391108	3.25982e-05	0.0006808
GOTERM_BP_FAT	GO:0010941~regulation of cell death	14	3.09735	4.55936e-07	IFNA2, TNF, IFNB1, SQSTM1, HMOX1, TNFAIP8, BCL2A1, IL1B, NFKB1, HSPA1A, PMAIP1, SLAMF7, BIRC3, LTA	42	815	13528	5.53292	0.00040798	3.1389e-05	0.000710175
GOTERM_BP_FAT	GO:0051789~response to protein stimulus	7	1.54867	7.63456e-07	HSPH1, HSP90AA1, ID2, HSPA1A, DNAJB4, PPP1R15A, HSPA8	42	107	13528	21.0717	0.00068306	4.88055e-05	0.00118917
GOTERM_BP_FAT	GO:0006986~response to unfolded protein	6	1.32743	2.23356e-06	HSPH1, HSP90AA1, HSPA1A, DNAJB4, PPP1R15A, HSPA8	42	71	13528	27.2193	0.00199704	0.000133261	0.003479
GOTERM_BP_FAT	GO:0006955~immune response	12	2.65487	4.35334e-06	CD83, CCR7, CCL3, TNF, IL8, SQSTM1, CXCL3, IL1B, SLAMF7, CCL5, CCL4, LTA	42	690	13528	5.60166	0.00388867	0.000243486	0.00678066
GOTERM_MF_FAT	GO:0008009~chemokine activity	5	1.10619	5.23481e-06	CCL3, IL8, CXCL3, CCL5, CCL4	34	46	12983	41.5058	0.000596592	0.000298341	0.0059532
GOTERM_MF_FAT	GO:0042379~chemokine receptor binding	5	1.10619	6.76041e-06	CCL3, IL8, CXCL3, CCL5, CCL4	34	49	12983	38.9646	0.000770392	0.000256863	0.00768809
GOTERM_BP_FAT	GO:0006935~chemotaxis	7	1.54867	7.95669e-06	CCR7, CCL3, IL8, CXCL3, IL1B, CCL5, CCL4	42	160	13528	14.0917	0.00709597	0.00041881	0.0123928
GOTERM_BP_FAT	GO:0042330~taxis	7	1.54867	7.95669e-06	CCR7, CCL3, IL8, CXCL3, IL1B, CCL5, CCL4	42	160	13528	14.0917	0.00709597	0.00041881	0.0123928
GOTERM_BP_FAT	GO:0043066~negative regulation of apoptosis	9	1.99115	9.12352e-06	TNF, SQSTM1, HMOX1, TNFAIP8, BCL2A1, IL1B, NFKB1, HSPA1A, BIRC3	42	354	13528	8.18886	0.00813234	0.000453541	0.0142101
GOTERM_BP_FAT	GO:0045069~regulation of viral genome replication	4	0.884956	9.19035e-06	CCL3, TNF, IL8, CCL5	42	14	13528	92.0272	0.00819167	0.000432822	0.0143142
GOTERM_BP_FAT	GO:0043069~negative regulation of programmed cell death	9	1.99115	1.01065e-05	TNF, SQSTM1, HMOX1, TNFAIP8, BCL2A1, IL1B, NFKB1, HSPA1A, BIRC3	42	359	13528	8.07481	0.00900455	0.000452165	0.0157409
GOTERM_BP_FAT	GO:0060548~negative regulation of cell death	9	1.99115	1.03134e-05	TNF, SQSTM1, HMOX1, TNFAIP8, BCL2A1, IL1B, NFKB1, HSPA1A, BIRC3	42	360	13528	8.05238	0.00918811	0.000439455	0.0160633
GOTERM_BP_FAT	GO:0001817~regulation of cytokine production	7	1.54867	1.60917e-05	CD83, TNF, HMOX1, IL1B, NFKB1, CD40, SRGN	42	181	13528	12.4567	0.014299	0.000654431	0.0250619
GOTERM_BP_FAT	GO:0043122~regulation of I-kappaB kinase/NF-kappaB cascade	6	1.32743	1.68361e-05	TNF, SQSTM1, HMOX1, IL1B, CD40, LTA	42	107	13528	18.0614	0.0149555	0.000654934	0.0262211
GOTERM_BP_FAT	GO:0009615~response to virus	6	1.32743	1.84201e-05	IFNA2, TNF, IFNB1, IFNA16, CCL5, CCL4	42	109	13528	17.73	0.016351	0.000686687	0.0286878
GOTERM_BP_FAT	GO:0050900~leukocyte migration	5	1.10619	2.55367e-05	TNF, IL8, CXCL3, IL1B, CCL5	42	57	13528	28.254	0.0225964	0.000913808	0.0397692
GOTERM_BP_FAT	GO:0043065~positive regulation of apoptosis	9	1.99115	3.70958e-05	IFNA2, TNF, SQSTM1, IFNB1, HMOX1, IL1B, SLAMF7, PMAIP1, LTA	42	430	13528	6.74153	0.0326562	0.00127616	0.0577657
GOTERM_BP_FAT	GO:0043068~positive regulation of programmed cell death	9	1.99115	3.89767e-05	IFNA2, TNF, SQSTM1, IFNB1, HMOX1, IL1B, SLAMF7, PMAIP1, LTA	42	433	13528	6.69482	0.0342833	0.00129119	0.0606937
GOTERM_BP_FAT	GO:0010942~positive regulation of cell death	9	1.99115	4.02745e-05	IFNA2, TNF, SQSTM1, IFNB1, HMOX1, IL1B, SLAMF7, PMAIP1, LTA	42	435	13528	6.66404	0.0354044	0.00128654	0.0627141
GOTERM_BP_FAT	GO:0006917~induction of apoptosis	8	1.76991	4.36975e-05	IFNA2, TNF, SQSTM1, IFNB1, HMOX1, SLAMF7, PMAIP1, LTA	42	320	13528	8.05238	0.0383552	0.00134771	0.0680425
GOTERM_BP_FAT	GO:0012502~induction of programmed cell death	8	1.76991	4.45725e-05	IFNA2, TNF, SQSTM1, IFNB1, HMOX1, SLAMF7, PMAIP1, LTA	42	321	13528	8.0273	0.039108	0.00132889	0.0694046
GOTERM_BP_FAT	GO:0051051~negative regulation of transport	6	1.32743	5.15975e-05	TNF, HMOX1, IL1B, NFKB1, SRGN, LTA	42	135	13528	14.3153	0.0451308	0.0014886	0.0803393
GOTERM_BP_FAT	GO:0051240~positive regulation of multicellular organismal process	7	1.54867	8.57762e-05	CD83, TNF, HMOX1, IL1B, CD40, CCL5, LTA	42	244	13528	9.24044	0.0738999	0.00239628	0.133524
GOTERM_BP_FAT	GO:0002544~chronic inflammatory response	3	0.663717	0.000133401	TNF, IL1B, CCL5	42	6	13528	161.048	0.112549	0.0036117	0.207586
GOTERM_BP_FAT	GO:0007626~locomotory behavior	7	1.54867	0.000161976	CCR7, CCL3, IL8, CXCL3, IL1B, CCL5, CCL4	42	274	13528	8.22871	0.134961	0.00425504	0.252
GOTERM_BP_FAT	GO:0048525~negative regulation of viral reproduction	3	0.663717	0.000186402	TNF, IFNB1, CCL5	42	7	13528	138.041	0.15367	0.00475568	0.289951
GOTERM_BP_FAT	GO:0060558~regulation of calcidiol 1-monooxygenase activity	3	0.663717	0.000186402	TNF, IL1B, NFKB1	42	7	13528	138.041	0.15367	0.00475568	0.289951
GOTERM_BP_FAT	GO:0045080~positive regulation of chemokine biosynthetic process	3	0.663717	0.000186402	TNF, HMOX1, IL1B	42	7	13528	138.041	0.15367	0.00475568	0.289951
GOTERM_BP_FAT	GO:0030595~leukocyte chemotaxis	4	0.884956	0.000186904	IL8, CXCL3, IL1B, CCL5	42	37	13528	34.8211	0.15405	0.00463631	0.290731
GOTERM_BP_FAT	GO:0001818~negative regulation of cytokine production	4	0.884956	0.000202498	CD83, TNF, HMOX1, NFKB1	42	38	13528	33.9048	0.165777	0.00488679	0.314951
GOTERM_BP_FAT	GO:0043123~positive regulation of I-kappaB kinase/NF-kappaB cascade	5	1.10619	0.000205242	TNF, HMOX1, IL1B, CD40, LTA	42	97	13528	16.6028	0.167823	0.00482281	0.319212
GOTERM_BP_FAT	GO:0060326~cell chemotaxis	4	0.884956	0.000218912	IL8, CXCL3, IL1B, CCL5	42	39	13528	33.0354	0.177945	0.00501171	0.34044
GOTERM_MF_FAT	GO:0005132~interferon-alpha/beta receptor binding	3	0.663717	0.000223053	IFNA2, IFNB1, IFNA16	34	9	12983	127.284	0.0251102	0.00633755	0.253377
GOTERM_BP_FAT	GO:0051223~regulation of protein transport	5	1.10619	0.000380867	TNF, IL1B, CD40, SRGN, LTA	42	114	13528	14.127	0.288899	0.00848729	0.591603
GOTERM_BP_FAT	GO:0010829~negative regulation of glucose transport	3	0.663717	0.000397137	TNF, IL1B, LTA	42	10	13528	96.6286	0.299183	0.00863345	0.616804
GOTERM_BP_FAT	GO:0045073~regulation of chemokine biosynthetic process	3	0.663717	0.000397137	TNF, HMOX1, IL1B	42	10	13528	96.6286	0.299183	0.00863345	0.616804
GOTERM_BP_FAT	GO:0007610~behavior	8	1.76991	0.000465318	CCR7, CCL3, IL8, CXCL3, IL1B, NR4A3, CCL5, CCL4	42	469	13528	5.49416	0.340687	0.00986898	0.722337
GOTERM_BP_FAT	GO:0042127~regulation of cell proliferation	10	2.21239	0.000473762	ATF3, TNF, ID2, IL8, IFNB1, HMOX1, IL1B, CALCRL, CD40, LTA	42	787	13528	4.0927	0.345653	0.00981472	0.735401
GOTERM_BP_FAT	GO:0070201~regulation of establishment of protein localization	5	1.10619	0.000477538	TNF, IL1B, CD40, SRGN, LTA	42	121	13528	13.3097	0.347862	0.00966884	0.741242
GOTERM_BP_FAT	GO:0006928~cell motion	8	1.76991	0.00050215	CCL3, TNF, IL8, CXCL3, TXN, IL1B, CCL5, CCL4	42	475	13528	5.42476	0.362076	0.00993998	0.779305
GOTERM_BP_FAT	GO:0051048~negative regulation of secretion	4	0.884956	0.000607643	TNF, HMOX1, IL1B, SRGN	42	55	13528	23.4251	0.419581	0.0117566	0.942299
GOTERM_BP_FAT	GO:0045787~positive regulation of cell cycle	4	0.884956	0.000674866	TNF, ID2, IL1B, LTA	42	57	13528	22.6032	0.453493	0.0127732	1.04603
GOTERM_BP_FAT	GO:0055066~di-, tri-valent inorganic cation homeostasis	6	1.32743	0.000736142	CCR7, CCL3, HMOX1, IL1B, CCL5, FTL	42	239	13528	8.08607	0.482678	0.0136372	1.1405
GOTERM_BP_FAT	GO:0032880~regulation of protein localization	5	1.10619	0.000783388	TNF, IL1B, CD40, SRGN, LTA	42	138	13528	11.6701	0.504113	0.0142125	1.21328
GOTERM_BP_FAT	GO:0010627~regulation of protein kinase cascade	6	1.32743	0.000885268	TNF, SQSTM1, HMOX1, IL1B, CD40, LTA	42	249	13528	7.76133	0.547363	0.0157283	1.37005
GOTERM_BP_FAT	GO:0032642~regulation of chemokine production	3	0.663717	0.000917798	TNF, HMOX1, IL1B	42	15	13528	64.419	0.560363	0.0159847	1.42006
GOTERM_BP_FAT	GO:0030593~neutrophil chemotaxis	3	0.663717	0.00132969	IL8, CXCL3, IL1B	42	18	13528	53.6825	0.69604	0.0226409	2.0512
GOTERM_BP_FAT	GO:0051094~positive regulation of developmental process	6	1.32743	0.00144615	CD83, TNF, ID2, IL1B, NFKB1, CCL5	42	278	13528	6.9517	0.726168	0.0241423	2.22897
GOTERM_BP_FAT	GO:0051241~negative regulation of multicellular organismal process	5	1.10619	0.00148683	CD83, TNF, HMOX1, NFKB1, SRGN	42	164	13528	9.81998	0.735973	0.0243596	2.291
GOTERM_BP_FAT	GO:0010740~positive regulation of protein kinase cascade	5	1.10619	0.00158929	TNF, HMOX1, IL1B, CD40, LTA	42	167	13528	9.64357	0.759141	0.0255505	2.44705
GOTERM_BP_FAT	GO:0042592~homeostatic process	9	1.99115	0.00162121	SLC12A7, CCR7, CCL3, ID2, HMOX1, TXN, IL1B, CCL5, FTL	42	751	13528	3.86	0.765936	0.0255981	2.49562
GOTERM_BP_FAT	GO:0055080~cation homeostasis	6	1.32743	0.00163892	CCR7, CCL3, HMOX1, IL1B, CCL5, FTL	42	286	13528	6.75724	0.769623	0.0254262	2.52256
GOTERM_BP_FAT	GO:0001775~cell activation	6	1.32743	0.00166429	TNF, IL8, IFNB1, SLAMF7, CD40, LTA	42	287	13528	6.7337	0.774802	0.0253755	2.56113
GOTERM_BP_FAT	GO:0045429~positive regulation of nitric oxide biosynthetic process	3	0.663717	0.00181459	HSP90AA1, TNF, IL1B	42	21	13528	46.0136	0.803193	0.0271753	2.78937
GOTERM_BP_FAT	GO:0009967~positive regulation of signal transduction	6	1.32743	0.00187777	ECE1, TNF, HMOX1, IL1B, CD40, LTA	42	295	13528	6.55109	0.814032	0.027647	2.88516
GOTERM_BP_FAT	GO:0044057~regulation of system process	6	1.32743	0.00229891	ECE1, TNF, HMOX1, IL1B, CALCRL, LTA	42	309	13528	6.25428	0.872532	0.0332049	3.52145
GOTERM_BP_FAT	GO:0001819~positive regulation of cytokine production	4	0.884956	0.00252846	CD83, TNF, IL1B, CD40	42	90	13528	14.3153	0.896257	0.035886	3.86664
GOTERM_BP_FAT	GO:0032768~regulation of monooxygenase activity	3	0.663717	0.00257247	TNF, IL1B, NFKB1	42	25	13528	38.6514	0.900274	0.0359311	3.93269
GOTERM_BP_FAT	GO:0045840~positive regulation of mitosis	3	0.663717	0.00257247	TNF, IL1B, LTA	42	25	13528	38.6514	0.900274	0.0359311	3.93269
GOTERM_BP_FAT	GO:0051785~positive regulation of nuclear division	3	0.663717	0.00257247	TNF, IL1B, LTA	42	25	13528	38.6514	0.900274	0.0359311	3.93269
GOTERM_BP_FAT	GO:0019725~cellular homeostasis	7	1.54867	0.00261273	SLC12A7, CCR7, CCL3, TXN, IL1B, CCL5, FTL	42	466	13528	4.83834	0.903812	0.035924	3.99306
GOTERM_BP_FAT	GO:0009617~response to bacterium	5	1.10619	0.00269221	TNF, IFNB1, IL1B, CCL5, LTA	42	193	13528	8.34444	0.910434	0.0364392	4.11217
GOTERM_BP_FAT	GO:0045428~regulation of nitric oxide biosynthetic process	3	0.663717	0.00299828	HSP90AA1, TNF, IL1B	42	27	13528	35.7884	0.931949	0.0399017	4.56951
GOTERM_BP_FAT	GO:0010647~positive regulation of cell communication	6	1.32743	0.00301525	ECE1, TNF, HMOX1, IL1B, CD40, LTA	42	329	13528	5.87408	0.932977	0.0395364	4.59481
GOTERM_MF_FAT	GO:0051082~unfolded protein binding	4	0.884956	0.00304374	HSP90AA1, HSPA1A, DNAJB4, HSPA8	34	115	12983	13.2818	0.293559	0.0671428	3.40741
GOTERM_BP_FAT	GO:0051046~regulation of secretion	5	1.10619	0.00317242	TNF, HMOX1, IL1B, CD40, SRGN	42	202	13528	7.97265	0.941798	0.0409586	4.82881
GOTERM_BP_FAT	GO:0045833~negative regulation of lipid metabolic process	3	0.663717	0.00322274	TNF, IL1B, NFKB1	42	28	13528	34.5102	0.944369	0.0410053	4.90362
GOTERM_BP_FAT	GO:0002697~regulation of immune effector process	4	0.884956	0.0035051	TNF, HMOX1, IL1B, CD40	42	101	13528	12.7562	0.956828	0.0439011	5.32234
GOTERM_BP_FAT	GO:0051090~regulation of transcription factor activity	4	0.884956	0.00370413	TNF, ID2, HMOX1, IL1B	42	103	13528	12.5086	0.963896	0.0457023	5.61646
GOTERM_BP_FAT	GO:0008285~negative regulation of cell proliferation	6	1.32743	0.00447999	TNF, IL8, IFNB1, HMOX1, IL1B, LTA	42	361	13528	5.35338	0.982022	0.0542849	6.75486
GOTERM_BP_FAT	GO:0010827~regulation of glucose transport	3	0.663717	0.00472835	TNF, IL1B, LTA	42	34	13528	28.4202	0.98562	0.0564523	7.11654
GOTERM_BP_FAT	GO:0030005~cellular di-, tri-valent inorganic cation homeostasis	5	1.10619	0.0048075	CCR7, CCL3, IL1B, CCL5, FTL	42	227	13528	7.09461	0.986608	0.0566189	7.23153
GOTERM_BP_FAT	GO:0048584~positive regulation of response to stimulus	5	1.10619	0.00551334	TNF, IL8, IFNB1, IL1B, CCL5	42	236	13528	6.82405	0.992903	0.0638453	8.2511
GOTERM_BP_FAT	GO:0019722~calcium-mediated signaling	3	0.663717	0.00558123	TNF, IL8, LTA	42	37	13528	26.1158	0.993324	0.0637852	8.34861
GOTERM_BP_FAT	GO:0051101~regulation of DNA binding	4	0.884956	0.00580907	TNF, ID2, HMOX1, IL1B	42	121	13528	10.6478	0.994562	0.0654759	8.67516
GOTERM_BP_FAT	GO:0002439~chronic inflammatory response to antigenic stimulus	2	0.442478	0.00605254	TNF, IL1B	42	2	13528	322.095	0.995632	0.0672891	9.02289
GOTERM_BP_FAT	GO:0034116~positive regulation of heterotypic cell-cell adhesion	2	0.442478	0.00605254	TNF, IL1B	42	2	13528	322.095	0.995632	0.0672891	9.02289
GOTERM_BP_FAT	GO:0051341~regulation of oxidoreductase activity	3	0.663717	0.0064992	TNF, IL1B, NFKB1	42	40	13528	24.1571	0.997079	0.071208	9.65762
GOTERM_BP_FAT	GO:0060341~regulation of cellular localization	5	1.10619	0.00655838	TNF, HMOX1, IL1B, CD40, SRGN	42	248	13528	6.49386	0.99723	0.0709693	9.74141
GOTERM_BP_FAT	GO:0002700~regulation of production of molecular mediator of immune response	3	0.663717	0.00681945	TNF, HMOX1, CD40	42	41	13528	23.5679	0.997811	0.0728212	10.1102
GOTERM_BP_FAT	GO:0002761~regulation of myeloid leukocyte differentiation	3	0.663717	0.00681945	TNF, ID2, CCL5	42	41	13528	23.5679	0.997811	0.0728212	10.1102
GOTERM_BP_FAT	GO:0030003~cellular cation homeostasis	5	1.10619	0.00712721	CCR7, CCL3, IL1B, CCL5, FTL	42	254	13528	6.34046	0.998341	0.0750998	10.543
GOTERM_BP_FAT	GO:0050801~ion homeostasis	6	1.32743	0.00754463	CCR7, CCL3, HMOX1, IL1B, CCL5, FTL	42	409	13528	4.72511	0.998861	0.0784177	11.1271
GOTERM_BP_FAT	GO:0008284~positive regulation of cell proliferation	6	1.32743	0.00793137	ATF3, TNF, ID2, IL1B, CALCRL, CD40	42	414	13528	4.66805	0.999197	0.0813442	11.665
GOTERM_BP_FAT	GO:0007267~cell-cell signaling	7	1.54867	0.00888957	IFNA2, CCL3, TXN, IL1B, CCL5, CCL4, LTA	42	600	13528	3.75778	0.999662	0.0897359	12.9846
GOTERM_BP_FAT	GO:0070587~regulation of cell-cell adhesion involved in gastrulation	2	0.442478	0.00906539	TNF, IL1B	42	3	13528	214.73	0.999711	0.0904211	13.2247
GOTERM_BP_FAT	GO:0060559~positive regulation of calcidiol 1-monooxygenase activity	2	0.442478	0.00906539	TNF, IL1B	42	3	13528	214.73	0.999711	0.0904211	13.2247
GOTERM_BP_FAT	GO:0034114~regulation of heterotypic cell-cell adhesion	2	0.442478	0.00906539	TNF, IL1B	42	3	13528	214.73	0.999711	0.0904211	13.2247
GOTERM_BP_FAT	GO:0030730~sequestering of triglyceride	2	0.442478	0.00906539	TNF, IL1B	42	3	13528	214.73	0.999711	0.0904211	13.2247
GOTERM_BP_FAT	GO:0010470~regulation of gastrulation	2	0.442478	0.00906539	TNF, IL1B	42	3	13528	214.73	0.999711	0.0904211	13.2247
GOTERM_BP_FAT	GO:0042108~positive regulation of cytokine biosynthetic process	3	0.663717	0.0092564	TNF, HMOX1, IL1B	42	48	13528	20.131	0.999757	0.0912337	13.4849
GOTERM_BP_FAT	GO:0016477~cell migration	5	1.10619	0.00949122	TNF, IL8, CXCL3, IL1B, CCL5	42	276	13528	5.83506	0.999804	0.0924358	13.8038
GOTERM_BP_FAT	GO:0001525~angiogenesis	4	0.884956	0.0100943	IL8, HMOX1, IL1B, TNFAIP2	42	148	13528	8.70528	0.999886	0.0969939	14.6176
GOTERM_BP_FAT	GO:0051098~regulation of binding	4	0.884956	0.0110442	TNF, ID2, HMOX1, IL1B	42	153	13528	8.42079	0.999952	0.10456	15.885
GOTERM_BP_FAT	GO:0006919~activation of caspase activity	3	0.663717	0.0116093	TNF, IFNB1, PMAIP1	42	54	13528	17.8942	0.999971	0.108497	16.6304
GOTERM_BP_FAT	GO:0060556~regulation of vitamin D biosynthetic process	2	0.442478	0.0120693	TNF, NFKB1	42	4	13528	161.048	0.999981	0.111418	17.2328
GOTERM_BP_FAT	GO:0030656~regulation of vitamin metabolic process	2	0.442478	0.0120693	TNF, NFKB1	42	4	13528	161.048	0.999981	0.111418	17.2328
GOTERM_BP_FAT	GO:0014805~smooth muscle adaptation	2	0.442478	0.0120693	HMOX1, IL1B	42	4	13528	161.048	0.999981	0.111418	17.2328
GOTERM_BP_FAT	GO:0002437~inflammatory response to antigenic stimulus	2	0.442478	0.0120693	TNF, IL1B	42	4	13528	161.048	0.999981	0.111418	17.2328
GOTERM_BP_FAT	GO:0002037~negative regulation of L-glutamate transport	2	0.442478	0.0120693	TNF, LTA	42	4	13528	161.048	0.999981	0.111418	17.2328
GOTERM_BP_FAT	GO:0051173~positive regulation of nitrogen compound metabolic process	7	1.54867	0.0123415	HSP90AA1, TNF, SQSTM1, IL1B, NFKB1, NR4A3, CD40	42	644	13528	3.50104	0.999985	0.112644	17.5873
GOTERM_BP_FAT	GO:0007088~regulation of mitosis	3	0.663717	0.012446	TNF, IL1B, LTA	42	56	13528	17.2551	0.999986	0.11241	17.723
GOTERM_BP_FAT	GO:0051783~regulation of nuclear division	3	0.663717	0.012446	TNF, IL1B, LTA	42	56	13528	17.2551	0.999986	0.11241	17.723
GOTERM_BP_FAT	GO:0050708~regulation of protein secretion	3	0.663717	0.0133085	TNF, CD40, SRGN	42	58	13528	16.6601	0.999994	0.118581	18.8352
GOTERM_BP_FAT	GO:0010604~positive regulation of macromolecule metabolic process	8	1.76991	0.0135632	ECE1, TNF, SQSTM1, HMOX1, IL1B, NFKB1, NR4A3, CD40	42	857	13528	3.00672	0.999995	0.119543	19.1609
GOTERM_BP_FAT	GO:0051674~localization of cell	5	1.10619	0.0136156	TNF, IL8, CXCL3, IL1B, CCL5	42	307	13528	5.24585	0.999995	0.118818	19.2278
GOTERM_BP_FAT	GO:0048870~cell motility	5	1.10619	0.0136156	TNF, IL8, CXCL3, IL1B, CCL5	42	307	13528	5.24585	0.999995	0.118818	19.2278
GOTERM_BP_FAT	GO:0010952~positive regulation of peptidase activity	3	0.663717	0.0137493	TNF, IFNB1, PMAIP1	42	59	13528	16.3777	0.999996	0.118772	19.3981
GOTERM_BP_FAT	GO:0043280~positive regulation of caspase activity	3	0.663717	0.0137493	TNF, IFNB1, PMAIP1	42	59	13528	16.3777	0.999996	0.118772	19.3981
GOTERM_BP_FAT	GO:0002694~regulation of leukocyte activation	4	0.884956	0.0137505	CD83, HMOX1, IL1B, CD40	42	166	13528	7.76133	0.999996	0.117655	19.3996
GOTERM_BP_FAT	GO:0002703~regulation of leukocyte mediated immunity	3	0.663717	0.0146497	HMOX1, IL1B, CD40	42	61	13528	15.8407	0.999998	0.123733	20.5367
GOTERM_BP_FAT	GO:0002036~regulation of L-glutamate transport	2	0.442478	0.0150644	TNF, LTA	42	5	13528	128.838	0.999999	0.125853	21.056
GOTERM_MF_FAT	GO:0042056~chemoattractant activity	2	0.442478	0.015157	CCL3, CCL5	34	6	12983	127.284	0.824678	0.251877	15.9447
GOTERM_BP_FAT	GO:0050865~regulation of cell activation	4	0.884956	0.0158268	CD83, HMOX1, IL1B, CD40	42	175	13528	7.36218	0.999999	0.130627	22.0026
GOTERM_BP_FAT	GO:0051235~maintenance of location	3	0.663717	0.0160468	TNF, IL1B, SRGN	42	64	13528	15.0982	0.999999	0.131134	22.2737
GOTERM_BP_FAT	GO:0031328~positive regulation of cellular biosynthetic process	7	1.54867	0.0163325	HSP90AA1, TNF, SQSTM1, HMOX1, IL1B, NFKB1, NR4A3	42	685	13528	3.29148	1	0.132131	22.6245
GOTERM_BP_FAT	GO:0009891~positive regulation of biosynthetic process	7	1.54867	0.0174286	HSP90AA1, TNF, SQSTM1, HMOX1, IL1B, NFKB1, NR4A3	42	695	13528	3.24412	1	0.139178	23.9566
GOTERM_BP_FAT	GO:0051726~regulation of cell cycle	5	1.10619	0.0174932	TNF, ID2, IL1B, HSPA8, LTA	42	331	13528	4.86549	1	0.138439	24.0344
GOTERM_BP_FAT	GO:0051222~positive regulation of protein transport	3	0.663717	0.0174989	TNF, IL1B, LTA	42	67	13528	14.4222	1	0.13728	24.0413
GOTERM_BP_FAT	GO:0006874~cellular calcium ion homeostasis	4	0.884956	0.0178135	CCR7, CCL3, IL1B, CCL5	42	183	13528	7.04033	1	0.138389	24.4192
GOTERM_BP_FAT	GO:0051956~negative regulation of amino acid transport	2	0.442478	0.0180506	TNF, LTA	42	6	13528	107.365	1	0.13892	24.7029
GOTERM_BP_FAT	GO:0044070~regulation of anion transport	2	0.442478	0.0180506	TNF, LTA	42	6	13528	107.365	1	0.13892	24.7029
GOTERM_BP_FAT	GO:0045071~negative regulation of viral genome replication	2	0.442478	0.0180506	TNF, CCL5	42	6	13528	107.365	1	0.13892	24.7029
GOTERM_BP_FAT	GO:0048878~chemical homeostasis	6	1.32743	0.0185636	CCR7, CCL3, HMOX1, IL1B, CCL5, FTL	42	512	13528	3.77455	1	0.141406	25.3133
GOTERM_BP_FAT	GO:0045637~regulation of myeloid cell differentiation	3	0.663717	0.0190048	TNF, ID2, CCL5	42	70	13528	13.8041	1	0.143338	25.8346
GOTERM_BP_FAT	GO:0055074~calcium ion homeostasis	4	0.884956	0.019123	CCR7, CCL3, IL1B, CCL5	42	188	13528	6.85309	1	0.142979	25.9737
GOTERM_BP_FAT	GO:0042060~wound healing	4	0.884956	0.0199338	HMOX1, IL1B, NINJ1, CD40	42	191	13528	6.74545	1	0.147411	26.9211
GOTERM_BP_FAT	GO:0048545~response to steroid hormone stimulus	4	0.884956	0.0202083	TNF, HMOX1, IL1B, CCL5	42	192	13528	6.71032	1	0.148093	27.2392
GOTERM_BP_FAT	GO:0042035~regulation of cytokine biosynthetic process	3	0.663717	0.0210947	TNF, HMOX1, IL1B	42	74	13528	13.0579	1	0.152893	28.2578
GOTERM_BP_FAT	GO:0006875~cellular metal ion homeostasis	4	0.884956	0.0213272	CCR7, CCL3, IL1B, CCL5	42	196	13528	6.57337	1	0.153233	28.5227
GOTERM_MF_FAT	GO:0042802~identical protein binding	6	1.32743	0.0216466	ECE1, ATF3, HSP90AA1, TNF, NFKB1, FTL	34	640	12983	3.57987	0.917488	0.299809	22.0328
GOTERM_BP_FAT	GO:0032496~response to lipopolysaccharide	3	0.663717	0.0227222	IL1B, CCL5, LTA	42	77	13528	12.5492	1	0.161231	30.0934
GOTERM_BP_FAT	GO:0051384~response to glucocorticoid stimulus	3	0.663717	0.023276	TNF, IL1B, CCL5	42	78	13528	12.3883	1	0.163584	30.7078
GOTERM_BP_FAT	GO:0043281~regulation of caspase activity	3	0.663717	0.0238353	TNF, IFNB1, PMAIP1	42	79	13528	12.2315	1	0.165929	31.3233
GOTERM_BP_FAT	GO:0006959~humoral immune response	3	0.663717	0.0238353	CD83, TNF, LTA	42	79	13528	12.2315	1	0.165929	31.3233
GOTERM_BP_FAT	GO:0055065~metal ion homeostasis	4	0.884956	0.0239676	CCR7, CCL3, IL1B, CCL5	42	205	13528	6.28479	1	0.165511	31.4682
GOTERM_BP_FAT	GO:0051953~negative regulation of amine transport	2	0.442478	0.0239965	TNF, LTA	42	8	13528	80.5238	1	0.164445	31.4998
GOTERM_BP_FAT	GO:0009725~response to hormone stimulus	5	1.10619	0.0245038	TNF, HMOX1, IL1B, NR4A3, CCL5	42	367	13528	4.38822	1	0.166399	32.0523
GOTERM_BP_FAT	GO:0052548~regulation of endopeptidase activity	3	0.663717	0.0255463	TNF, IFNB1, PMAIP1	42	82	13528	11.784	1	0.171635	33.1746
GOTERM_BP_FAT	GO:0048514~blood vessel morphogenesis	4	0.884956	0.0258226	IL8, HMOX1, IL1B, TNFAIP2	42	211	13528	6.10607	1	0.172072	33.4691
GOTERM_BP_FAT	GO:0006873~cellular ion homeostasis	5	1.10619	0.0260395	CCR7, CCL3, IL1B, CCL5, FTL	42	374	13528	4.30609	1	0.172142	33.6994
GOTERM_BP_FAT	GO:0010638~positive regulation of organelle organization	3	0.663717	0.0261276	TNF, IL1B, LTA	42	83	13528	11.642	1	0.171432	33.7928
GOTERM_BP_FAT	GO:0051044~positive regulation of membrane protein ectodomain proteolysis	2	0.442478	0.0269563	TNF, IL1B	42	9	13528	71.5767	1	0.175167	34.6649
GOTERM_BP_FAT	GO:0046325~negative regulation of glucose import	2	0.442478	0.0269563	TNF, LTA	42	9	13528	71.5767	1	0.175167	34.6649
GOTERM_BP_FAT	GO:0051023~regulation of immunoglobulin secretion	2	0.442478	0.0269563	TNF, CD40	42	9	13528	71.5767	1	0.175167	34.6649
GOTERM_BP_FAT	GO:0031960~response to corticosteroid stimulus	3	0.663717	0.0273061	TNF, IL1B, CCL5	42	85	13528	11.3681	1	0.176	35.0298
GOTERM_BP_FAT	GO:0055082~cellular chemical homeostasis	5	1.10619	0.0274014	CCR7, CCL3, IL1B, CCL5, FTL	42	380	13528	4.2381	1	0.175323	35.1288
GOTERM_BP_FAT	GO:0002237~response to molecule of bacterial origin	3	0.663717	0.0279034	IL1B, CCL5, LTA	42	86	13528	11.2359	1	0.17703	35.6484
GOTERM_BP_FAT	GO:0052547~regulation of peptidase activity	3	0.663717	0.0279034	TNF, IFNB1, PMAIP1	42	86	13528	11.2359	1	0.17703	35.6484
GOTERM_BP_FAT	GO:0050710~negative regulation of cytokine secretion	2	0.442478	0.0299073	TNF, SRGN	42	10	13528	64.419	1	0.187343	37.684
GOTERM_BP_FAT	GO:0051955~regulation of amino acid transport	2	0.442478	0.0299073	TNF, LTA	42	10	13528	64.419	1	0.187343	37.684
GOTERM_BP_FAT	GO:0032891~negative regulation of organic acid transport	2	0.442478	0.0299073	TNF, LTA	42	10	13528	64.419	1	0.187343	37.684
GOTERM_BP_FAT	GO:0045597~positive regulation of cell differentiation	4	0.884956	0.0318412	CD83, ID2, NFKB1, CCL5	42	229	13528	5.62612	1	0.197004	39.5912
GOTERM_BP_FAT	GO:0022409~positive regulation of cell-cell adhesion	2	0.442478	0.0328496	TNF, IL1B	42	11	13528	58.5628	1	0.201298	40.5638
GOTERM_BP_FAT	GO:0009719~response to endogenous stimulus	5	1.10619	0.0335347	TNF, HMOX1, IL1B, NR4A3, CCL5	42	405	13528	3.97648	1	0.203735	41.2162
GOTERM_BP_FAT	GO:0019932~second-messenger-mediated signaling	4	0.884956	0.0339981	TNF, IL8, CALCRL, LTA	42	235	13528	5.48247	1	0.204922	41.6537
GOTERM_BP_FAT	GO:0051251~positive regulation of lymphocyte activation	3	0.663717	0.0348135	CD83, IL1B, CD40	42	97	13528	9.96171	1	0.207994	42.4161
GOTERM_BP_FAT	GO:0002684~positive regulation of immune system process	4	0.884956	0.0351046	CD83, IFNB1, IL1B, CD40	42	238	13528	5.41337	1	0.208207	42.686
GOTERM_BP_FAT	GO:0043500~muscle adaptation	2	0.442478	0.0357832	HMOX1, IL1B	42	12	13528	53.6825	1	0.210477	43.3107
GOTERM_BP_FAT	GO:0045321~leukocyte activation	4	0.884956	0.0366089	IL8, IFNB1, SLAMF7, CD40	42	242	13528	5.32389	1	0.213484	44.0622
GOTERM_BP_FAT	GO:0001568~blood vessel development	4	0.884956	0.0377589	IL8, HMOX1, IL1B, TNFAIP2	42	245	13528	5.2587	1	0.218127	45.0932
GOTERM_BP_FAT	GO:0032770~positive regulation of monooxygenase activity	2	0.442478	0.0387081	TNF, IL1B	42	13	13528	49.5531	1	0.221652	45.9308
GOTERM_BP_FAT	GO:0045995~regulation of embryonic development	2	0.442478	0.0387081	TNF, IL1B	42	13	13528	49.5531	1	0.221652	45.9308
GOTERM_BP_FAT	GO:0042100~B cell proliferation	2	0.442478	0.0387081	IFNB1, CD40	42	13	13528	49.5531	1	0.221652	45.9308
GOTERM_BP_FAT	GO:0050995~negative regulation of lipid catabolic process	2	0.442478	0.0387081	TNF, IL1B	42	13	13528	49.5531	1	0.221652	45.9308
GOTERM_BP_FAT	GO:0051043~regulation of membrane protein ectodomain proteolysis	2	0.442478	0.0387081	TNF, IL1B	42	13	13528	49.5531	1	0.221652	45.9308
GOTERM_BP_FAT	GO:0001944~vasculature development	4	0.884956	0.0401144	IL8, HMOX1, IL1B, TNFAIP2	42	251	13528	5.13299	1	0.227439	47.1499
GOTERM_BP_FAT	GO:0002696~positive regulation of leukocyte activation	3	0.663717	0.0409094	CD83, IL1B, CD40	42	106	13528	9.1159	1	0.230047	47.8275
GOTERM_BP_FAT	GO:0050867~positive regulation of cell activation	3	0.663717	0.0444581	CD83, IL1B, CD40	42	111	13528	8.70528	1	0.246217	50.7547
GOTERM_BP_FAT	GO:0019216~regulation of lipid metabolic process	3	0.663717	0.0451813	TNF, IL1B, NFKB1	42	112	13528	8.62755	1	0.248267	51.332
GOTERM_MF_FAT	GO:0016564~transcription repressor activity	4	0.884956	0.0455218	ATF3, ID2, IFNB1, NFKB1	34	316	12983	4.83358	0.995065	0.485168	41.1311
GOTERM_BP_FAT	GO:0010557~positive regulation of macromolecule biosynthetic process	6	1.32743	0.046366	TNF, SQSTM1, HMOX1, IL1B, NFKB1, NR4A3	42	654	13528	2.955	1	0.252507	52.2642
GOTERM_BP_FAT	GO:0010564~regulation of cell cycle process	3	0.663717	0.0466407	TNF, IL1B, LTA	42	114	13528	8.47619	1	0.252338	52.4779
GOTERM_BP_FAT	GO:0007166~cell surface receptor linked signal transduction	11	2.43363	0.0466423	IFNA2, CCR7, CCL3, GPR34, IL8, IFNB1, CXCL3, CALCRL, CD40, BIRC3, CCL5	42	1856	13528	1.90897	1	0.250875	52.4791
GOTERM_BP_FAT	GO:0046907~intracellular transport	6	1.32743	0.0471308	HSP90AA1, TNF, GPR34, SQSTM1, HSPA8, FTL	42	657	13528	2.94151	1	0.251729	52.857
GOTERM_BP_FAT	GO:0050709~negative regulation of protein secretion	2	0.442478	0.0474309	TNF, SRGN	42	16	13528	40.2619	1	0.251689	53.0877
GOTERM_BP_FAT	GO:0046330~positive regulation of JNK cascade	2	0.442478	0.0503213	TNF, IL1B	42	17	13528	37.8936	1	0.263634	55.2566
GOTERM_BP_FAT	GO:0032890~regulation of organic acid transport	2	0.442478	0.0503213	TNF, LTA	42	17	13528	37.8936	1	0.263634	55.2566
GOTERM_MF_FAT	GO:0019904~protein domain specific binding	4	0.884956	0.0510232	HSP90AA1, GPR34, SQSTM1, IL1B	34	331	12983	4.61454	0.997446	0.484885	44.8766
GOTERM_BP_FAT	GO:0014070~response to organic cyclic substance	3	0.663717	0.0518836	CD83, HMOX1, IL1B	42	121	13528	7.98583	1	0.269268	56.3894
GOTERM_MF_FAT	GO:0005164~tumor necrosis factor receptor binding	2	0.442478	0.0520815	TNF, LTA	34	21	12983	36.3669	0.997751	0.456512	45.5716
GOTERM_BP_FAT	GO:0002763~positive regulation of myeloid leukocyte differentiation	2	0.442478	0.0532032	ID2, CCL5	42	18	13528	35.7884	1	0.27371	57.3254
GOTERM_BP_FAT	GO:0019915~lipid storage	2	0.442478	0.0532032	TNF, IL1B	42	18	13528	35.7884	1	0.27371	57.3254
GOTERM_BP_FAT	GO:0002718~regulation of cytokine production during immune response	2	0.442478	0.0532032	TNF, HMOX1	42	18	13528	35.7884	1	0.27371	57.3254
GOTERM_MF_FAT	GO:0005080~protein kinase C binding	2	0.442478	0.0544948	SQSTM1, MARCKS	34	22	12983	34.7139	0.998319	0.440513	47.1269
GOTERM_BP_FAT	GO:0032755~positive regulation of interleukin-6 production	2	0.442478	0.0560765	TNF, IL1B	42	19	13528	33.9048	1	0.284943	59.2986
GOTERM_BP_FAT	GO:0070304~positive regulation of stress-activated protein kinase signaling pathway	2	0.442478	0.0617977	TNF, IL1B	42	21	13528	30.6757	1	0.308114	62.976
GOTERM_BP_FAT	GO:0030101~natural killer cell activation	2	0.442478	0.0617977	IFNB1, SLAMF7	42	21	13528	30.6757	1	0.308114	62.976
GOTERM_BP_FAT	GO:0030155~regulation of cell adhesion	3	0.663717	0.0646074	TNF, IL8, IL1B	42	137	13528	7.05318	1	0.31831	64.6659
GOTERM_BP_FAT	GO:0045670~regulation of osteoclast differentiation	2	0.442478	0.0646456	TNF, CCL5	42	22	13528	29.2814	1	0.316803	64.6883
GOTERM_BP_FAT	GO:0043525~positive regulation of neuron apoptosis	2	0.442478	0.0646456	TNF, LTA	42	22	13528	29.2814	1	0.316803	64.6883
GOTERM_BP_FAT	GO:0022407~regulation of cell-cell adhesion	2	0.442478	0.0646456	TNF, IL1B	42	22	13528	29.2814	1	0.316803	64.6883
GOTERM_BP_FAT	GO:0046824~positive regulation of nucleocytoplasmic transport	2	0.442478	0.0646456	TNF, IL1B	42	22	13528	29.2814	1	0.316803	64.6883
GOTERM_BP_FAT	GO:0007584~response to nutrient	3	0.663717	0.0671005	HMOX1, IL1B, LTA	42	140	13528	6.90204	1	0.325273	66.1046
GOTERM_BP_FAT	GO:0006357~regulation of transcription from RNA polymerase II promoter	6	1.32743	0.0671525	TNF, ID2, SQSTM1, HMOX1, NFKB1, NR4A3	42	727	13528	2.65828	1	0.323814	66.134
GOTERM_BP_FAT	GO:0043271~negative regulation of ion transport	2	0.442478	0.067485	TNF, LTA	42	23	13528	28.0083	1	0.323509	66.3216
GOTERM_BP_FAT	GO:0043085~positive regulation of catalytic activity	5	1.10619	0.071449	TNF, IFNB1, IL1B, CALCRL, PMAIP1	42	520	13528	3.09707	1	0.337735	68.4838
GOTERM_BP_FAT	GO:0045862~positive regulation of proteolysis	2	0.442478	0.0731387	TNF, IL1B	42	25	13528	25.7676	1	0.342695	69.3653
GOTERM_BP_FAT	GO:0050810~regulation of steroid biosynthetic process	2	0.442478	0.0731387	TNF, NFKB1	42	25	13528	25.7676	1	0.342695	69.3653
GOTERM_BP_FAT	GO:0051249~regulation of lymphocyte activation	3	0.663717	0.073903	CD83, IL1B, CD40	42	148	13528	6.52896	1	0.34398	69.7564
GOTERM_MF_FAT	GO:0032813~tumor necrosis factor receptor superfamily binding	2	0.442478	0.0759481	TNF, LTA	34	31	12983	24.6357	0.999877	0.527812	59.2735
GOTERM_BP_FAT	GO:0050994~regulation of lipid catabolic process	2	0.442478	0.075953	TNF, IL1B	42	26	13528	24.7766	1	0.350197	70.7825
GOTERM_BP_FAT	GO:0002637~regulation of immunoglobulin production	2	0.442478	0.075953	TNF, CD40	42	26	13528	24.7766	1	0.350197	70.7825
GOTERM_BP_FAT	GO:0051353~positive regulation of oxidoreductase activity	2	0.442478	0.075953	TNF, IL1B	42	26	13528	24.7766	1	0.350197	70.7825
GOTERM_BP_FAT	GO:0007346~regulation of mitotic cell cycle	3	0.663717	0.0773853	TNF, IL1B, LTA	42	152	13528	6.35714	1	0.353956	71.48
GOTERM_BP_FAT	GO:0045732~positive regulation of protein catabolic process	2	0.442478	0.0787589	TNF, IL1B	42	27	13528	23.8589	1	0.357436	72.1343
GOTERM_BP_FAT	GO:0044092~negative regulation of molecular function	4	0.884956	0.0799664	ID2, HMOX1, IL1B, NFKB1	42	334	13528	3.85743	1	0.360245	72.6978
GOTERM_BP_FAT	GO:0032101~regulation of response to external stimulus	3	0.663717	0.0836024	IL8, CALCRL, CCL5	42	159	13528	6.07727	1	0.371932	74.3309
GOTERM_BP_FAT	GO:0050707~regulation of cytokine secretion	2	0.442478	0.087127	TNF, SRGN	42	30	13528	21.473	1	0.382924	75.8263
GOTERM_BP_FAT	GO:0032388~positive regulation of intracellular transport	2	0.442478	0.087127	TNF, IL1B	42	30	13528	21.473	1	0.382924	75.8263
GOTERM_BP_FAT	GO:0032663~regulation of interleukin-2 production	2	0.442478	0.087127	CD83, IL1B	42	30	13528	21.473	1	0.382924	75.8263
GOTERM_BP_FAT	GO:0048661~positive regulation of smooth muscle cell proliferation	2	0.442478	0.0898998	TNF, CALCRL	42	31	13528	20.7803	1	0.391001	76.9451
GOTERM_BP_FAT	GO:0046324~regulation of glucose import	2	0.442478	0.0954209	TNF, LTA	42	33	13528	19.5209	1	0.408377	79.0299
GOTERM_BP_FAT	GO:0051952~regulation of amine transport	2	0.442478	0.0954209	TNF, LTA	42	33	13528	19.5209	1	0.408377	79.0299
GOTERM_BP_FAT	GO:0045639~positive regulation of myeloid cell differentiation	2	0.442478	0.0954209	ID2, CCL5	42	33	13528	19.5209	1	0.408377	79.0299
GOTERM_BP_FAT	GO:0016192~vesicle-mediated transport	5	1.10619	0.095566	CCL3, SQSTM1, CCL5, HSPA8, FTL	42	576	13528	2.79597	1	0.407064	79.0822
GOTERM_BP_FAT	GO:0050806~positive regulation of synaptic transmission	2	0.442478	0.0981691	TNF, LTA	42	34	13528	18.9468	1	0.414073	80.0006
GOTERM_BP_FAT	GO:0009628~response to abiotic stimulus	4	0.884956	0.0998868	TNF, IL1B, DNAJB4, LTA	42	368	13528	3.50104	1	0.418005	80.5857

## Sheet: cl6_up
Category	Term	Count	%	PValue	Genes	List Total	Pop Hits	Pop Total	Fold Enrichment	Bonferroni	Benjamini	FDR
GOTERM_BP_FAT	GO:0051789~response to protein stimulus	12	3.71517	1.36079e-16	HSP90AB1, EGR1, HSP90AA1, NR4A2, HSPA1A, HSPA1B, HSPH1, FOS, HSPA6, HSPB1, DNAJB1, PPP1R15A, HSPA8	30	107	13528	50.572	6.89448e-14	6.89448e-14	1.66533e-13
GOTERM_BP_FAT	GO:0006986~response to unfolded protein	9	2.78638	1.50752e-12	HSP90AB1, HSPH1, HSP90AA1, HSPA6, HSPB1, HSPA1A, DNAJB1, HSPA1B, PPP1R15A, HSPA8	30	71	13528	57.1606	9.36133e-10	4.68067e-10	2.23689e-09
GOTERM_BP_FAT	GO:0010033~response to organic substance	14	4.33437	7.72735e-10	HSP90AB1, EGR1, HSP90AA1, NR4A2, NFKBIA, HSPA1A, HSPA1B, HSPH1, FOS, JUN, HSPA6, HSPB1, DNAJB1, PPP1R15A, HSPA8	30	721	13528	8.75599	4.79869e-07	1.59956e-07	1.14664e-06
GOTERM_MF_FAT	GO:0051082~unfolded protein binding	6	1.85759	3.45216e-06	HSP90AB1, HSP90AA1, HSPA1A, DNAJB1, HSPA1B, DNAJA4, HSPA8	28	115	12983	24.1919	0.000296842	0.000296842	0.00372251
GOTERM_BP_FAT	GO:0051173~positive regulation of nitrogen compound metabolic process	10	3.09598	5.04161e-06	EGR1, HSP90AB1, HES1, FOS, HSP90AA1, JUN, NR4A2, NFKBIA, NR4A1, UBB	30	644	13528	7.00207	0.00312595	0.000782405	0.00748086
GOTERM_BP_FAT	GO:0031328~positive regulation of cellular biosynthetic process	10	3.09598	8.33129e-06	EGR1, HSP90AB1, HES1, FOS, HSP90AA1, JUN, NR4A2, NFKBIA, NR4A1, UBB	30	685	13528	6.58297	0.00516039	0.00103422	0.0123619
GOTERM_BP_FAT	GO:0009891~positive regulation of biosynthetic process	10	3.09598	9.36898e-06	EGR1, HSP90AB1, HES1, FOS, HSP90AA1, JUN, NR4A2, NFKBIA, NR4A1, UBB	30	695	13528	6.48825	0.00580127	0.000969224	0.0139015
GOTERM_BP_FAT	GO:0007610~behavior	8	2.47678	4.62813e-05	EGR1, FOS, IL8, CXCL3, JUN, NR4A2, FOSB, CCL4	30	469	13528	7.69183	0.0283323	0.00409749	0.0686538
GOTERM_BP_FAT	GO:0045944~positive regulation of transcription from RNA polymerase II promoter	7	2.16718	0.00011369	EGR1, HES1, FOS, JUN, NR4A2, NFKBIA, NR4A1	30	371	13528	8.50818	0.0681708	0.00878688	0.16857
GOTERM_BP_FAT	GO:0045941~positive regulation of transcription	8	2.47678	0.000147716	EGR1, HES1, FOS, JUN, NR4A2, NFKBIA, NR4A1, UBB	30	564	13528	6.39622	0.087656	0.0101414	0.218968
GOTERM_BP_FAT	GO:0010628~positive regulation of gene expression	8	2.47678	0.00017759	EGR1, HES1, FOS, JUN, NR4A2, NFKBIA, NR4A1, UBB	30	581	13528	6.20906	0.104428	0.0109687	0.263198
GOTERM_BP_FAT	GO:0045935~positive regulation of nucleobase, nucleoside, nucleotide and nucleic acid metabolic process	8	2.47678	0.000275617	EGR1, HES1, FOS, JUN, NR4A2, NFKBIA, NR4A1, UBB	30	624	13528	5.7812	0.157332	0.0154415	0.408203
GOTERM_BP_FAT	GO:0010557~positive regulation of macromolecule biosynthetic process	8	2.47678	0.000367019	EGR1, HES1, FOS, JUN, NR4A2, NFKBIA, NR4A1, UBB	30	654	13528	5.516	0.203844	0.0188174	0.54323
GOTERM_BP_FAT	GO:0045893~positive regulation of transcription, DNA-dependent	7	2.16718	0.000443065	EGR1, HES1, FOS, JUN, NR4A2, NFKBIA, NR4A1	30	477	13528	6.61747	0.240583	0.0209471	0.655442
GOTERM_BP_FAT	GO:0051254~positive regulation of RNA metabolic process	7	2.16718	0.000463201	EGR1, HES1, FOS, JUN, NR4A2, NFKBIA, NR4A1	30	481	13528	6.56244	0.250024	0.0203413	0.685135
GOTERM_BP_FAT	GO:0006457~protein folding	5	1.54799	0.000521002	HSP90AB1, HSP90AA1, DNAJB1, DNAJA4, HSPA8	30	177	13528	12.7382	0.27648	0.021344	0.770322
GOTERM_BP_FAT	GO:0006357~regulation of transcription from RNA polymerase II promoter	8	2.47678	0.000694004	EGR1, HES1, FOS, JUN, NR4A2, NFKBIA, NR4A1, FOSB	30	727	13528	4.96213	0.350223	0.0265856	1.02489
GOTERM_MF_FAT	GO:0046983~protein dimerization activity	7	2.16718	0.000719794	FOS, ATF3, HSP90AA1, JUN, NR4A2, NR4A1, FOSB	28	542	12983	5.98847	0.0600462	0.0304879	0.773449
GOTERM_BP_FAT	GO:0043066~negative regulation of apoptosis	6	1.85759	0.000844184	IER3, NR4A2, NFKBIA, HSPB1, HSPA1A, UBB, HSPA1B	30	354	13528	7.64294	0.408125	0.0303795	1.24537
GOTERM_BP_FAT	GO:0043069~negative regulation of programmed cell death	6	1.85759	0.000899148	IER3, NR4A2, NFKBIA, HSPB1, HSPA1A, UBB, HSPA1B	30	359	13528	7.53649	0.428003	0.0305579	1.32596
GOTERM_BP_FAT	GO:0060548~negative regulation of cell death	6	1.85759	0.000910456	IER3, NR4A2, NFKBIA, HSPB1, HSPA1A, UBB, HSPA1B	30	360	13528	7.51556	0.432009	0.0293323	1.34253
GOTERM_BP_FAT	GO:0006916~anti-apoptosis	5	1.54799	0.000920206	IER3, NFKBIA, HSPB1, HSPA1A, UBB, HSPA1B	30	206	13528	10.945	0.435441	0.0281808	1.35681
GOTERM_BP_FAT	GO:0042981~regulation of apoptosis	8	2.47678	0.00125751	IER3, JUN, NR4A2, NFKBIA, NR4A1, HSPB1, HSPA1A, UBB, HSPA1B	30	804	13528	4.4869	0.542237	0.0365259	1.84984
GOTERM_MF_FAT	GO:0043565~sequence-specific DNA binding	7	2.16718	0.00129917	EGR1, FOS, ATF3, JUN, NR4A2, NR4A1, FOSB	28	607	12983	5.3472	0.105778	0.0365812	1.39206
GOTERM_BP_FAT	GO:0043067~regulation of programmed cell death	8	2.47678	0.00133233	IER3, JUN, NR4A2, NFKBIA, NR4A1, HSPB1, HSPA1A, UBB, HSPA1B	30	812	13528	4.44269	0.563047	0.0369338	1.95889
GOTERM_BP_FAT	GO:0010941~regulation of cell death	8	2.47678	0.00136128	IER3, JUN, NR4A2, NFKBIA, NR4A1, HSPB1, HSPA1A, UBB, HSPA1B	30	815	13528	4.42634	0.570843	0.0361115	2.00106
GOTERM_BP_FAT	GO:0010604~positive regulation of macromolecule metabolic process	8	2.47678	0.0018214	EGR1, HES1, FOS, JUN, NR4A2, NFKBIA, NR4A1, UBB	30	857	13528	4.20941	0.677651	0.0460764	2.66894
GOTERM_BP_FAT	GO:0032268~regulation of cellular protein metabolic process	6	1.85759	0.00306038	HSP90AB1, JUN, NFKBIA, HSPB1, UBB, PPP1R15A	30	474	13528	5.70802	0.850941	0.0733103	4.44631
GOTERM_BP_FAT	GO:0006928~cell motion	6	1.85759	0.00308833	IL8, CXCL3, NR4A2, HSPB1, UBB, CCL4	30	475	13528	5.696	0.853513	0.0712148	4.48606
GOTERM_BP_FAT	GO:0016265~death	7	2.16718	0.00379423	IER3, JUN, NR4A2, NFKBIA, HSPB1, UBB, PPP1R15A	30	724	13528	4.35985	0.905646	0.0837199	5.48473
GOTERM_MF_FAT	GO:0008009~chemokine activity	3	0.928793	0.00407442	IL8, CXCL3, CCL4	28	46	12983	30.2399	0.296098	0.0840366	4.30704
GOTERM_MF_FAT	GO:0042379~chemokine receptor binding	3	0.928793	0.00461176	IL8, CXCL3, CCL4	28	49	12983	28.3885	0.328021	0.0764272	4.86231
GOTERM_BP_FAT	GO:0044092~negative regulation of molecular function	5	1.54799	0.00532261	RGS1, DUSP2, NFKBIA, NR4A1, UBB	30	334	13528	6.7505	0.963636	0.111627	7.61374
GOTERM_MF_FAT	GO:0030911~TPR domain binding	2	0.619195	0.00622644	HSP90AB1, HSP90AA1	28	3	12983	309.119	0.415587	0.0856343	6.51335
GOTERM_BP_FAT	GO:0031668~cellular response to extracellular stimulus	3	0.928793	0.00823907	FOS, JUN, NR4A2	30	64	13528	21.1375	0.994129	0.162355	11.5528
GOTERM_MF_FAT	GO:0030528~transcription regulator activity	9	2.78638	0.0096476	EGR1, HES1, FOS, ATF3, JUN, NR4A2, NR4A1, UBB, FOSB	28	1512	12983	2.75999	0.56557	0.112284	9.92595
GOTERM_BP_FAT	GO:0045637~regulation of myeloid cell differentiation	3	0.928793	0.00979175	ZFP36, JUN, NFKBIA	30	70	13528	19.3257	0.997781	0.184283	13.5854
GOTERM_MF_FAT	GO:0031072~heat shock protein binding	3	0.928793	0.0102594	NFKBIA, DNAJB1, DNAJA4	28	74	12983	18.7978	0.588055	0.104934	10.5242
GOTERM_MF_FAT	GO:0030235~nitric-oxide synthase regulator activity	2	0.619195	0.0103566	HSP90AB1, HSP90AA1	28	5	12983	185.471	0.591521	0.0946915	10.6189
GOTERM_BP_FAT	GO:0051252~regulation of RNA metabolic process	10	3.09598	0.0110452	ZFP36, EGR1, HES1, FOS, ATF3, JUN, NR4A2, NFKBIA, NR4A1, FOSB	30	1813	13528	2.48722	0.998989	0.199478	15.1944
GOTERM_BP_FAT	GO:0032496~response to lipopolysaccharide	3	0.928793	0.0117544	FOS, JUN, NFKBIA	30	77	13528	17.5688	0.999353	0.205038	16.0925
GOTERM_BP_FAT	GO:0060395~SMAD protein signal transduction	2	0.619195	0.0127958	FOS, JUN	30	6	13528	150.311	0.999664	0.215217	17.395
GOTERM_MF_FAT	GO:0003700~transcription factor activity	7	2.16718	0.0133314	EGR1, FOS, ATF3, JUN, NR4A2, NR4A1, FOSB	28	975	12983	3.32897	0.684693	0.109009	13.4738
GOTERM_BP_FAT	GO:0002237~response to molecule of bacterial origin	3	0.928793	0.0145097	FOS, JUN, NFKBIA	30	86	13528	15.7302	0.999886	0.234293	19.4976
GOTERM_BP_FAT	GO:0008219~cell death	6	1.85759	0.017172	IER3, JUN, NFKBIA, HSPB1, UBB, PPP1R15A	30	719	13528	3.763	0.999979	0.26459	22.6651
GOTERM_MF_FAT	GO:0003690~double-stranded DNA binding	3	0.928793	0.0171747	EGR1, FOS, JUN	28	97	12983	14.3406	0.774595	0.12667	17.0398
GOTERM_BP_FAT	GO:0010605~negative regulation of macromolecule metabolic process	6	1.85759	0.0186229	EGR1, HSP90AB1, HES1, JUN, UBB, FOSB	30	734	13528	3.6861	0.999991	0.276948	24.342
GOTERM_BP_FAT	GO:0007626~locomotory behavior	4	1.23839	0.0203609	IL8, CXCL3, NR4A2, CCL4	30	274	13528	6.58297	0.999997	0.291964	26.3061
GOTERM_MF_FAT	GO:0070412~R-SMAD binding	2	0.619195	0.02061	FOS, JUN	28	10	12983	92.7357	0.833203	0.138645	20.1137
GOTERM_BP_FAT	GO:0043086~negative regulation of catalytic activity	4	1.23839	0.0209498	RGS1, DUSP2, NR4A1, UBB	30	277	13528	6.51167	0.999998	0.292488	26.9607
GOTERM_BP_FAT	GO:0051085~chaperone mediated protein folding requiring cofactor	2	0.619195	0.0212384	DNAJB1, HSPA8	30	10	13528	90.1867	0.999998	0.289526	27.2795
GOTERM_BP_FAT	GO:0007611~learning or memory	3	0.928793	0.0234508	EGR1, FOS, JUN	30	111	13528	12.1874	1	0.308167	29.6808
GOTERM_MF_FAT	GO:0017017~MAP kinase tyrosine/serine/threonine phosphatase activity	2	0.619195	0.0267128	DUSP5, DUSP2	28	13	12983	71.3352	0.902562	0.163993	25.3208
GOTERM_MF_FAT	GO:0033549~MAP kinase phosphatase activity	2	0.619195	0.0267128	DUSP5, DUSP2	28	13	12983	71.3352	0.902562	0.163993	25.3208
GOTERM_BP_FAT	GO:0051084~'de novo' posttranslational protein folding	2	0.619195	0.0275245	DNAJB1, HSPA8	30	13	13528	69.3744	1	0.344752	33.9102
GOTERM_BP_FAT	GO:0006355~regulation of transcription, DNA-dependent	9	2.78638	0.0290576	EGR1, HES1, FOS, ATF3, JUN, NR4A2, NFKBIA, NR4A1, FOSB	30	1773	13528	2.289	1	0.353384	35.4395
GOTERM_BP_FAT	GO:0006954~inflammatory response	4	1.23839	0.0316532	FOS, IL8, CXCL3, CCL4	30	325	13528	5.54995	1	0.371564	37.9536
GOTERM_BP_FAT	GO:0006458~'de novo' protein folding	2	0.619195	0.0337717	DNAJB1, HSPA8	30	16	13528	56.3667	1	0.384226	39.9377
GOTERM_MF_FAT	GO:0043566~structure-specific DNA binding	3	0.928793	0.0362357	EGR1, FOS, JUN	28	145	12983	9.59335	0.95817	0.202859	32.8336
GOTERM_BP_FAT	GO:0030593~neutrophil chemotaxis	2	0.619195	0.0379149	IL8, CXCL3	30	18	13528	50.1037	1	0.413394	43.6481
GOTERM_BP_FAT	GO:0006915~apoptosis	5	1.54799	0.0381442	IER3, JUN, NFKBIA, UBB, PPP1R15A	30	602	13528	3.74529	1	0.40846	43.8471
GOTERM_BP_FAT	GO:0000902~cell morphogenesis	4	1.23839	0.0398425	HES1, NR4A2, UBB, CCL4	30	356	13528	5.06667	1	0.41562	45.3004
GOTERM_BP_FAT	GO:0012501~programmed cell death	5	1.54799	0.0399507	IER3, JUN, NFKBIA, UBB, PPP1R15A	30	611	13528	3.69013	1	0.409904	45.3918
GOTERM_MF_FAT	GO:0042802~identical protein binding	5	1.54799	0.041685	ATF3, HSP90AA1, NFKBIA, NR4A1, HSPB1	28	640	12983	3.62249	0.974313	0.216605	36.8173
GOTERM_BP_FAT	GO:0045429~positive regulation of nitric oxide biosynthetic process	2	0.619195	0.0440976	HSP90AB1, HSP90AA1	30	21	13528	42.946	1	0.43536	48.7892
GOTERM_BP_FAT	GO:0042330~taxis	3	0.928793	0.0458205	IL8, CXCL3, CCL4	30	160	13528	8.455	1	0.441523	50.142
GOTERM_BP_FAT	GO:0006935~chemotaxis	3	0.928793	0.0458205	IL8, CXCL3, CCL4	30	160	13528	8.455	1	0.441523	50.142
GOTERM_BP_FAT	GO:0032989~cellular component morphogenesis	4	1.23839	0.0521808	HES1, NR4A2, UBB, CCL4	30	397	13528	4.54341	1	0.479286	54.8523
GOTERM_BP_FAT	GO:0045428~regulation of nitric oxide biosynthetic process	2	0.619195	0.0563481	HSP90AB1, HSP90AA1	30	27	13528	33.4025	1	0.499741	57.7099
GOTERM_BP_FAT	GO:0032269~negative regulation of cellular protein metabolic process	3	0.928793	0.0565367	HSP90AB1, JUN, UBB	30	180	13528	7.51556	1	0.494346	57.8352
GOTERM_BP_FAT	GO:0006955~immune response	5	1.54799	0.057923	GPR183, RGS1, IL8, CXCL3, CCL4	30	690	13528	3.26763	1	0.496507	58.7452
GOTERM_BP_FAT	GO:0051248~negative regulation of protein metabolic process	3	0.928793	0.0604781	HSP90AB1, JUN, UBB	30	187	13528	7.23422	1	0.505582	60.3748
GOTERM_MF_FAT	GO:0005125~cytokine activity	3	0.928793	0.0616392	IL8, CXCL3, CCL4	28	195	12983	7.13352	0.995795	0.289625	49.6435
GOTERM_BP_FAT	GO:0045638~negative regulation of myeloid cell differentiation	2	0.619195	0.0624163	ZFP36, NFKBIA	30	30	13528	30.0622	1	0.510659	61.5706
GOTERM_BP_FAT	GO:0009617~response to bacterium	3	0.928793	0.0639307	FOS, JUN, NFKBIA	30	193	13528	7.00933	1	0.513136	62.4815
GOTERM_MF_FAT	GO:0046982~protein heterodimerization activity	3	0.928793	0.0690178	FOS, NR4A2, NR4A1	28	208	12983	6.68767	0.997867	0.303566	53.7528
GOTERM_BP_FAT	GO:0000060~protein import into nucleus, translocation	2	0.619195	0.0704488	JUN, NFKBIA	30	34	13528	26.5255	1	0.54259	66.1767
GOTERM_BP_FAT	GO:0010035~response to inorganic substance	3	0.928793	0.0710326	FOS, JUN, NR4A2	30	205	13528	6.59902	1	0.539541	66.4906
GOTERM_BP_FAT	GO:0048667~cell morphogenesis involved in neuron differentiation	3	0.928793	0.0734559	HES1, NR4A2, UBB	30	209	13528	6.47273	1	0.545991	67.7646
GOTERM_BP_FAT	GO:0010608~posttranscriptional regulation of gene expression	3	0.928793	0.0746777	ZFP36, HSPB1, PPP1R15A	30	211	13528	6.41137	1	0.546213	68.3896
GOTERM_MF_FAT	GO:0005096~GTPase activator activity	3	0.928793	0.0760775	RGS1, RGS2, JUN	28	220	12983	6.32289	0.998892	0.314805	57.3973
GOTERM_BP_FAT	GO:0030595~leukocyte chemotaxis	2	0.619195	0.0764294	IL8, CXCL3	30	37	13528	24.3748	1	0.549034	69.266
GOTERM_BP_FAT	GO:0045596~negative regulation of cell differentiation	3	0.928793	0.0777612	ZFP36, HES1, NFKBIA	30	216	13528	6.26296	1	0.549747	69.9171
GOTERM_BP_FAT	GO:0009991~response to extracellular stimulus	3	0.928793	0.0802572	FOS, JUN, NR4A2	30	220	13528	6.14909	1	0.555931	71.1029
GOTERM_BP_FAT	GO:0060326~cell chemotaxis	2	0.619195	0.0803959	IL8, CXCL3	30	39	13528	23.1248	1	0.550998	71.1675
GOTERM_BP_FAT	GO:0009968~negative regulation of signal transduction	3	0.928793	0.0808852	RGS1, RGS2, NFKBIA	30	221	13528	6.12127	1	0.547787	71.3943
GOTERM_BP_FAT	GO:0042127~regulation of cell proliferation	5	1.54799	0.0851312	HES1, ATF3, IL8, JUN, NFKBIA	30	787	13528	2.86489	1	0.561623	73.2938
GOTERM_BP_FAT	GO:0051591~response to cAMP	2	0.619195	0.0863148	FOS, JUN	30	42	13528	21.473	1	0.561489	73.8019
GOTERM_MF_FAT	GO:0008138~protein tyrosine/serine/threonine phosphatase activity	2	0.619195	0.0876684	DUSP5, DUSP2	28	44	12983	21.0763	0.999626	0.339856	62.8196
GOTERM_BP_FAT	GO:0006402~mRNA catabolic process	2	0.619195	0.0882795	ZFP36, HSPA1A, HSPA1B	30	43	13528	20.9736	1	0.564733	74.6255
GOTERM_BP_FAT	GO:0045449~regulation of transcription	10	3.09598	0.0887762	EGR1, HES1, FOS, ATF3, JUN, NR4A2, NFKBIA, NR4A1, UBB, FOSB	30	2601	13528	1.73369	1	0.561655	74.8299
GOTERM_MF_FAT	GO:0008134~transcription factor binding	4	1.23839	0.0890548	ATF3, JUN, NFKBIA, FOSB	28	513	12983	3.61543	0.999672	0.330398	63.4243
GOTERM_MF_FAT	GO:0046332~SMAD binding	2	0.619195	0.0914721	FOS, JUN	28	46	12983	20.1599	0.999739	0.324873	64.4574
GOTERM_BP_FAT	GO:0045321~leukocyte activation	3	0.928793	0.0944228	EGR1, GPR183, IL8	30	242	13528	5.59008	1	0.58	77.0477
GOTERM_BP_FAT	GO:0000904~cell morphogenesis involved in differentiation	3	0.928793	0.0957453	HES1, NR4A2, UBB	30	244	13528	5.54426	1	0.580234	77.5401
GOTERM_MF_FAT	GO:0003677~DNA binding	9	2.78638	0.0962963	ZFP36, EGR1, HES1, FOS, ATF3, JUN, NR4A2, NR4A1, FOSB	28	2331	12983	1.79026	0.999835	0.326865	66.4405
GOTERM_MF_FAT	GO:0003707~steroid hormone receptor activity	2	0.619195	0.0971491	NR4A2, NR4A1	28	49	12983	18.9257	0.999848	0.317594	66.7804
GOTERM_BP_FAT	GO:0010648~negative regulation of cell communication	3	0.928793	0.0984068	RGS1, RGS2, NFKBIA	30	248	13528	5.45484	1	0.585731	78.5013

## Sheet: cl7_up
Category	Term	Count	%	PValue	Genes	List Total	Pop Hits	Pop Total	Fold Enrichment	Bonferroni	Benjamini	FDR
GOTERM_MF_FAT	GO:0046914~transition metal ion binding	6	5.50459	0.0432987	SP100, F5, ZNF480, ZNF471, XAF1, USP33	11	2785	12983	2.54278	0.875121	0.875121	34.3235
GOTERM_MF_FAT	GO:0046872~metal ion binding	7	6.42202	0.0626333	DDHD1, SP100, F5, ZNF480, ZNF471, XAF1, USP33	11	4140	12983	1.99563	0.952165	0.781287	45.9008
GOTERM_MF_FAT	GO:0043169~cation binding	7	6.42202	0.0653577	DDHD1, SP100, F5, ZNF480, ZNF471, XAF1, USP33	11	4179	12983	1.97701	0.958281	0.653174	47.3759
GOTERM_MF_FAT	GO:0043167~ion binding	7	6.42202	0.0698539	DDHD1, SP100, F5, ZNF480, ZNF471, XAF1, USP33	11	4241	12983	1.9481	0.966741	0.572952	49.7319
GOTERM_MF_FAT	GO:0008270~zinc ion binding	5	4.58716	0.0853146	SP100, ZNF480, ZNF471, XAF1, USP33	11	2311	12983	2.5536	0.984872	0.567532	57.1302

## Sheet: cl8_up
Category	Term	Count	%	PValue	Genes	List Total	Pop Hits	Pop Total	Fold Enrichment	Bonferroni	Benjamini	FDR
GOTERM_BP_FAT	GO:0010033~response to organic substance	12	3.18302	2.18339e-06	CD83, HSPH1, CDKN1A, HSP90AA1, ID2, PDGFB, NFKBIA, HSPA1A, NR4A3, PMAIP1, PPP1R15A, HSPA8	38	721	13528	5.9251	0.00141384	0.00141384	0.00325861
GOTERM_BP_FAT	GO:0006935~chemotaxis	7	1.85676	4.2777e-06	CCR7, CCL3, IL8, PDGFB, CXCL2, CCL4, PLAU	38	160	13528	15.575	0.00276812	0.00138502	0.00638417
GOTERM_BP_FAT	GO:0042330~taxis	7	1.85676	4.2777e-06	CCR7, CCL3, IL8, PDGFB, CXCL2, CCL4, PLAU	38	160	13528	15.575	0.00276812	0.00138502	0.00638417
GOTERM_BP_FAT	GO:0009611~response to wounding	10	2.65252	9.46903e-06	CCR7, CCL3, IL8, PDGFB, CXCL2, NINJ1, NFKB1, CCL4, KDM6B, PLAU	38	530	13528	6.71698	0.00611717	0.00204323	0.0141314
GOTERM_BP_FAT	GO:0051789~response to protein stimulus	6	1.59151	1.0042e-05	HSPH1, HSP90AA1, ID2, HSPA1A, PPP1R15A, HSPA8	38	107	13528	19.9626	0.00648614	0.00162549	0.0149864
GOTERM_BP_FAT	GO:0006916~anti-apoptosis	7	1.85676	1.81773e-05	SQSTM1, BCL2A1, NFKBIA, NFKB1, HSPA1A, TNFAIP3, BIRC3	38	206	13528	12.0971	0.0117099	0.00235302	0.0271257
GOTERM_BP_FAT	GO:0007610~behavior	9	2.38727	3.12813e-05	CCR7, CCL3, IL8, PDGFB, CXCL2, NR4A3, FOSB, CCL4, PLAU	38	469	13528	6.83156	0.0200665	0.00337273	0.0466764
GOTERM_BP_FAT	GO:0006986~response to unfolded protein	5	1.32626	4.03641e-05	HSPH1, HSP90AA1, HSPA1A, PPP1R15A, HSPA8	38	71	13528	25.0704	0.0258174	0.00372967	0.0602255
GOTERM_BP_FAT	GO:0043066~negative regulation of apoptosis	8	2.12202	4.14229e-05	CDKN1A, SQSTM1, BCL2A1, NFKBIA, NFKB1, HSPA1A, TNFAIP3, BIRC3	38	354	13528	8.0452	0.0264855	0.0033497	0.0618048
GOTERM_BP_FAT	GO:0043069~negative regulation of programmed cell death	8	2.12202	4.52871e-05	CDKN1A, SQSTM1, BCL2A1, NFKBIA, NFKB1, HSPA1A, TNFAIP3, BIRC3	38	359	13528	7.93315	0.0289203	0.00325543	0.0675685
GOTERM_BP_FAT	GO:0060548~negative regulation of cell death	8	2.12202	4.60945e-05	CDKN1A, SQSTM1, BCL2A1, NFKBIA, NFKB1, HSPA1A, TNFAIP3, BIRC3	38	360	13528	7.91111	0.0294282	0.00298253	0.0687727
GOTERM_BP_FAT	GO:0007626~locomotory behavior	7	1.85676	8.96243e-05	CCR7, CCL3, IL8, PDGFB, CXCL2, CCL4, PLAU	38	274	13528	9.09489	0.0564248	0.00526601	0.133679
GOTERM_MF_FAT	GO:0008009~chemokine activity	4	1.06101	0.00015805	CCL3, IL8, CXCL2, CCL4	31	46	12983	36.418	0.0198738	0.0198738	0.183138
GOTERM_BP_FAT	GO:0006915~apoptosis	9	2.38727	0.000180249	SQSTM1, BCL2A1, NFKBIA, NFKB1, PMAIP1, TNFAIP3, BIRC3, PPP1R15A, SRGN	38	602	13528	5.32226	0.110248	0.00968712	0.268681
GOTERM_MF_FAT	GO:0042379~chemokine receptor binding	4	1.06101	0.000190931	CCL3, IL8, CXCL2, CCL4	31	49	12983	34.1883	0.0239588	0.012052	0.2212
GOTERM_BP_FAT	GO:0012501~programmed cell death	9	2.38727	0.000199569	SQSTM1, BCL2A1, NFKBIA, NFKB1, PMAIP1, TNFAIP3, BIRC3, PPP1R15A, SRGN	38	611	13528	5.24386	0.121319	0.00989943	0.297439
GOTERM_BP_FAT	GO:0006954~inflammatory response	7	1.85676	0.0002276	CCR7, CCL3, IL8, CXCL2, NFKB1, CCL4, KDM6B	38	325	13528	7.66769	0.137139	0.0104805	0.33915
GOTERM_BP_FAT	GO:0042981~regulation of apoptosis	10	2.65252	0.000243448	CDKN1A, SQSTM1, BCL2A1, NFKBIA, NR4A1, NFKB1, HSPA1A, PMAIP1, TNFAIP3, BIRC3	38	804	13528	4.42786	0.145957	0.0104631	0.362724
GOTERM_BP_FAT	GO:0043067~regulation of programmed cell death	10	2.65252	0.000262166	CDKN1A, SQSTM1, BCL2A1, NFKBIA, NR4A1, NFKB1, HSPA1A, PMAIP1, TNFAIP3, BIRC3	38	812	13528	4.38424	0.156255	0.0105629	0.390562
GOTERM_BP_FAT	GO:0044092~negative regulation of molecular function	7	1.85676	0.00026373	CDKN1A, DUSP2, ID2, NFKBIA, NR4A1, NFKB1, DUSP6	38	334	13528	7.46108	0.157111	0.0100037	0.392889
GOTERM_BP_FAT	GO:0010941~regulation of cell death	10	2.65252	0.000269488	CDKN1A, SQSTM1, BCL2A1, NFKBIA, NR4A1, NFKB1, HSPA1A, PMAIP1, TNFAIP3, BIRC3	38	815	13528	4.3681	0.160251	0.00965596	0.40145
GOTERM_MF_FAT	GO:0033549~MAP kinase phosphatase activity	3	0.795756	0.000396302	DUSP5, DUSP2, DUSP6	31	13	12983	96.6476	0.0490943	0.0166401	0.45863
GOTERM_MF_FAT	GO:0017017~MAP kinase tyrosine/serine/threonine phosphatase activity	3	0.795756	0.000396302	DUSP5, DUSP2, DUSP6	31	13	12983	96.6476	0.0490943	0.0166401	0.45863
GOTERM_BP_FAT	GO:0008219~cell death	9	2.38727	0.00059808	SQSTM1, BCL2A1, NFKBIA, NFKB1, PMAIP1, TNFAIP3, BIRC3, PPP1R15A, SRGN	38	719	13528	4.45619	0.321365	0.020197	0.888912
GOTERM_BP_FAT	GO:0016265~death	9	2.38727	0.000626172	SQSTM1, BCL2A1, NFKBIA, NFKB1, PMAIP1, TNFAIP3, BIRC3, PPP1R15A, SRGN	38	724	13528	4.42541	0.333614	0.0200898	0.930483
GOTERM_BP_FAT	GO:0006357~regulation of transcription from RNA polymerase II promoter	9	2.38727	0.000643537	ID2, SQSTM1, NFKBIA, NR4A1, NFKB1, NR4A3, SKIL, FOSB, KDM6B	38	727	13528	4.40715	0.341076	0.0196681	0.956172
GOTERM_BP_FAT	GO:0031099~regeneration	4	1.06101	0.000871519	CDKN1A, NINJ1, NR4A3, PLAU	38	69	13528	20.6377	0.431635	0.0253544	1.29286
GOTERM_BP_FAT	GO:0051241~negative regulation of multicellular organismal process	5	1.32626	0.00100679	CD83, PDGFB, NFKB1, PLAU, SRGN	38	164	13528	10.8537	0.479377	0.0279806	1.49212
GOTERM_BP_FAT	GO:0006952~defense response	8	2.12202	0.00121289	CD83, CCR7, CCL3, IL8, CXCL2, NFKB1, CCL4, KDM6B	38	615	13528	4.63089	0.544532	0.0322368	1.795
GOTERM_BP_FAT	GO:0006928~cell motion	7	1.85676	0.00167234	CCL3, IL8, PDGFB, VIM, TXN, CCL4, PLAU	38	475	13528	5.24632	0.661957	0.0424557	2.46707
GOTERM_BP_FAT	GO:0006955~immune response	8	2.12202	0.00234825	CD83, GPR183, CCR7, CCL3, IL8, SQSTM1, CXCL2, CCL4	38	690	13528	4.12754	0.782042	0.0569108	3.44798
GOTERM_MF_FAT	GO:0008138~protein tyrosine/serine/threonine phosphatase activity	3	0.795756	0.00459739	DUSP5, DUSP2, DUSP6	31	44	12983	28.555	0.443014	0.136105	5.20364
GOTERM_BP_FAT	GO:0000122~negative regulation of transcription from RNA polymerase II promoter	5	1.32626	0.00579649	ID2, NFKB1, SKIL, FOSB, KDM6B	38	266	13528	6.69173	0.97688	0.130225	8.31055
GOTERM_BP_FAT	GO:0043086~negative regulation of catalytic activity	5	1.32626	0.00667856	CDKN1A, DUSP2, NR4A1, NFKB1, DUSP6	38	277	13528	6.42599	0.986992	0.143653	9.51718
GOTERM_BP_FAT	GO:0051173~positive regulation of nitrogen compound metabolic process	7	1.85676	0.00748824	HSP90AA1, PDGFB, SQSTM1, NFKBIA, NR4A1, NFKB1, NR4A3	38	644	13528	3.86957	0.992332	0.154606	10.6117
GOTERM_BP_FAT	GO:0032101~regulation of response to external stimulus	4	1.06101	0.00923889	ZFP36, IL8, PDGFB, PLAU	38	159	13528	8.95597	0.997557	0.181668	12.9362
GOTERM_BP_FAT	GO:0031328~positive regulation of cellular biosynthetic process	7	1.85676	0.01001	HSP90AA1, PDGFB, SQSTM1, NFKBIA, NR4A1, NFKB1, NR4A3	38	685	13528	3.63796	0.998525	0.189656	13.9421
GOTERM_MF_FAT	GO:0005125~cytokine activity	4	1.06101	0.0100527	CCL3, IL8, CXCL2, CCL4	31	195	12983	8.5909	0.722839	0.226347	11.0568
GOTERM_BP_FAT	GO:0009891~positive regulation of biosynthetic process	7	1.85676	0.010708	HSP90AA1, PDGFB, SQSTM1, NFKBIA, NR4A1, NFKB1, NR4A3	38	695	13528	3.58561	0.999066	0.195879	14.8432
GOTERM_BP_FAT	GO:0045637~regulation of myeloid cell differentiation	3	0.795756	0.0156414	ZFP36, ID2, NFKBIA	38	70	13528	15.2571	0.999963	0.266236	20.9658
GOTERM_BP_FAT	GO:0045892~negative regulation of transcription, DNA-dependent	5	1.32626	0.0157118	ID2, NFKB1, SKIL, FOSB, KDM6B	38	356	13528	5	0.999965	0.260533	21.0501
GOTERM_BP_FAT	GO:0051253~negative regulation of RNA metabolic process	5	1.32626	0.0166091	ID2, NFKB1, SKIL, FOSB, KDM6B	38	362	13528	4.91713	0.999981	0.266617	22.1174
GOTERM_BP_FAT	GO:0031327~negative regulation of cellular biosynthetic process	6	1.59151	0.0175362	ID2, PDGFB, NFKB1, SKIL, FOSB, KDM6B	38	561	13528	3.80749	0.99999	0.272726	23.2061
GOTERM_BP_FAT	GO:0045944~positive regulation of transcription from RNA polymerase II promoter	5	1.32626	0.0180147	SQSTM1, NFKBIA, NR4A1, NFKB1, NR4A3	38	371	13528	4.79784	0.999992	0.272672	23.7625
GOTERM_BP_FAT	GO:0009890~negative regulation of biosynthetic process	6	1.59151	0.0190455	ID2, PDGFB, NFKB1, SKIL, FOSB, KDM6B	38	573	13528	3.72775	0.999996	0.279571	24.9481
GOTERM_BP_FAT	GO:0006469~negative regulation of protein kinase activity	3	0.795756	0.0235375	CDKN1A, DUSP2, DUSP6	38	87	13528	12.2759	1	0.326832	29.9171
GOTERM_MF_FAT	GO:0004725~protein tyrosine phosphatase activity	3	0.795756	0.0238947	DUSP5, DUSP2, DUSP6	31	104	12983	12.081	0.953647	0.400651	24.4573
GOTERM_BP_FAT	GO:0033673~negative regulation of kinase activity	3	0.795756	0.0250702	CDKN1A, DUSP2, DUSP6	38	90	13528	11.8667	1	0.337222	31.5411
GOTERM_BP_FAT	GO:0045935~positive regulation of nucleobase, nucleoside, nucleotide and nucleic acid metabolic process	6	1.59151	0.0264216	PDGFB, SQSTM1, NFKBIA, NR4A1, NFKB1, NR4A3	38	624	13528	3.42308	1	0.345056	32.9437
GOTERM_BP_FAT	GO:0051348~negative regulation of transferase activity	3	0.795756	0.0282546	CDKN1A, DUSP2, DUSP6	38	96	13528	11.125	1	0.357382	34.8035
GOTERM_MF_FAT	GO:0051082~unfolded protein binding	3	0.795756	0.0287907	HSP90AA1, HSPA1A, HSPA8	31	115	12983	10.9254	0.975525	0.411402	28.7366
GOTERM_MF_FAT	GO:0019899~enzyme binding	5	1.32626	0.0311119	DUSP2, SQSTM1, VIM, NFKBIA, SKIL	31	523	12983	4.00389	0.981939	0.394528	30.687
GOTERM_BP_FAT	GO:0010557~positive regulation of macromolecule biosynthetic process	6	1.59151	0.031522	PDGFB, SQSTM1, NFKBIA, NR4A1, NFKB1, NR4A3	38	654	13528	3.26606	1	0.382871	37.9998
GOTERM_BP_FAT	GO:0007050~cell cycle arrest	3	0.795756	0.0321638	CDKN1A, IL8, PPP1R15A	38	103	13528	10.3689	1	0.382126	38.6102
GOTERM_MF_FAT	GO:0046983~protein dimerization activity	5	1.32626	0.0348298	HSP90AA1, PDGFB, NR4A1, NFKB1, FOSB	31	542	12983	3.86353	0.988916	0.393622	33.7096
GOTERM_BP_FAT	GO:0016481~negative regulation of transcription	5	1.32626	0.0357297	ID2, NFKB1, SKIL, FOSB, KDM6B	38	459	13528	3.878	1	0.407808	41.9007
GOTERM_BP_FAT	GO:0045069~regulation of viral genome replication	2	0.530504	0.0376354	CCL3, IL8	38	14	13528	50.8571	1	0.417486	43.591
GOTERM_BP_FAT	GO:0051055~negative regulation of lipid biosynthetic process	2	0.530504	0.0402702	PDGFB, NFKB1	38	15	13528	47.4667	1	0.432608	45.8526
GOTERM_BP_FAT	GO:0045893~positive regulation of transcription, DNA-dependent	5	1.32626	0.0402743	SQSTM1, NFKBIA, NR4A1, NFKB1, NR4A3	38	477	13528	3.73166	1	0.425901	45.856
GOTERM_MF_FAT	GO:0042803~protein homodimerization activity	4	1.06101	0.0410413	HSP90AA1, PDGFB, NR4A1, NFKB1	31	334	12983	5.01565	0.995118	0.412702	38.4919
GOTERM_BP_FAT	GO:0051254~positive regulation of RNA metabolic process	5	1.32626	0.0413275	SQSTM1, NFKBIA, NR4A1, NFKB1, NR4A3	38	481	13528	3.70062	1	0.427733	46.7361
GOTERM_MF_FAT	GO:0019901~protein kinase binding	3	0.795756	0.0450454	DUSP2, SQSTM1, VIM	31	147	12983	8.54707	0.997131	0.412658	41.4053
GOTERM_BP_FAT	GO:0010629~negative regulation of gene expression	5	1.32626	0.0476909	ID2, NFKB1, SKIL, FOSB, KDM6B	38	504	13528	3.53175	1	0.469162	51.7757
GOTERM_MF_FAT	GO:0043565~sequence-specific DNA binding	5	1.32626	0.0494678	NR4A1, NFKB1, NR4A3, FOSB, KDM6B	31	607	12983	3.44981	0.998409	0.415458	44.4761
GOTERM_BP_FAT	GO:0045934~negative regulation of nucleobase, nucleoside, nucleotide and nucleic acid metabolic process	5	1.32626	0.0500269	ID2, NFKB1, SKIL, FOSB, KDM6B	38	512	13528	3.47656	1	0.479042	53.5113
GOTERM_BP_FAT	GO:0006470~protein amino acid dephosphorylation	3	0.795756	0.0510854	DUSP5, DUSP2, DUSP6	38	133	13528	8.03008	1	0.479747	54.2785
GOTERM_BP_FAT	GO:0051252~regulation of RNA metabolic process	10	2.65252	0.0514724	ZFP36, ID2, SQSTM1, NFKBIA, NR4A1, NFKB1, NR4A3, SKIL, FOSB, KDM6B	38	1813	13528	1.9636	1	0.475913	54.556
GOTERM_BP_FAT	GO:0051172~negative regulation of nitrogen compound metabolic process	5	1.32626	0.0521227	ID2, NFKB1, SKIL, FOSB, KDM6B	38	519	13528	3.42967	1	0.473952	55.0188
GOTERM_BP_FAT	GO:0051051~negative regulation of transport	3	0.795756	0.0524618	NFKBIA, NFKB1, SRGN	38	135	13528	7.91111	1	0.470011	55.2584
GOTERM_BP_FAT	GO:0032374~regulation of cholesterol transport	2	0.530504	0.0533396	NFKBIA, NFKB1	38	20	13528	35.6	1	0.469686	55.873
GOTERM_BP_FAT	GO:0000188~inactivation of MAPK activity	2	0.530504	0.0533396	DUSP2, DUSP6	38	20	13528	35.6	1	0.469686	55.873
GOTERM_BP_FAT	GO:0032371~regulation of sterol transport	2	0.530504	0.0533396	NFKBIA, NFKB1	38	20	13528	35.6	1	0.469686	55.873
GOTERM_MF_FAT	GO:0004721~phosphoprotein phosphatase activity	3	0.795756	0.055371	DUSP5, DUSP2, DUSP6	31	165	12983	7.61466	0.999279	0.42678	48.3461
GOTERM_BP_FAT	GO:0050792~regulation of viral reproduction	2	0.530504	0.0559326	CCL3, IL8	38	21	13528	33.9048	1	0.480215	57.6429
GOTERM_BP_FAT	GO:0010883~regulation of lipid storage	2	0.530504	0.0559326	NFKBIA, NFKB1	38	21	13528	33.9048	1	0.480215	57.6429
GOTERM_BP_FAT	GO:0006917~induction of apoptosis	4	1.06101	0.0564272	CDKN1A, SQSTM1, NR4A1, PMAIP1	38	320	13528	4.45	1	0.477387	57.9729
GOTERM_BP_FAT	GO:0070482~response to oxygen levels	3	0.795756	0.0566704	CDKN1A, PDGFB, PLAU	38	141	13528	7.57447	1	0.473101	58.1343
GOTERM_BP_FAT	GO:0043405~regulation of MAP kinase activity	3	0.795756	0.0566704	DUSP2, PDGFB, DUSP6	38	141	13528	7.57447	1	0.473101	58.1343
GOTERM_BP_FAT	GO:0012502~induction of programmed cell death	4	1.06101	0.0568549	CDKN1A, SQSTM1, NR4A1, PMAIP1	38	321	13528	4.43614	1	0.468568	58.2563
GOTERM_MF_FAT	GO:0042802~identical protein binding	5	1.32626	0.0580424	HSP90AA1, PDGFB, NFKBIA, NR4A1, NFKB1	31	640	12983	3.27193	0.999497	0.418664	50.0149
GOTERM_BP_FAT	GO:0010558~negative regulation of macromolecule biosynthetic process	5	1.32626	0.0609884	ID2, NFKB1, SKIL, FOSB, KDM6B	38	547	13528	3.25411	1	0.48751	60.905
GOTERM_BP_FAT	GO:0030195~negative regulation of blood coagulation	2	0.530504	0.0610979	PDGFB, PLAU	38	23	13528	30.9565	1	0.482586	60.973
GOTERM_BP_FAT	GO:0042127~regulation of cell proliferation	6	1.59151	0.0614182	CDKN1A, ID2, IL8, PDGFB, NFKBIA, PLAU	38	787	13528	2.7141	1	0.478978	61.1713
GOTERM_MF_FAT	GO:0019900~kinase binding	3	0.795756	0.0639251	DUSP2, SQSTM1, VIM	31	179	12983	7.0191	0.999773	0.428395	53.5178
GOTERM_BP_FAT	GO:0016311~dephosphorylation	3	0.795756	0.0661779	DUSP5, DUSP2, DUSP6	38	154	13528	6.93506	1	0.500053	64.0085
GOTERM_BP_FAT	GO:0043331~response to dsRNA	2	0.530504	0.0662357	NFKBIA, PMAIP1	38	25	13528	28.48	1	0.495004	64.0418
GOTERM_BP_FAT	GO:0010743~regulation of foam cell differentiation	2	0.530504	0.0662357	NFKBIA, NFKB1	38	25	13528	28.48	1	0.495004	64.0418
GOTERM_BP_FAT	GO:0045941~positive regulation of transcription	5	1.32626	0.0667449	SQSTM1, NFKBIA, NR4A1, NFKB1, NR4A3	38	564	13528	3.15603	1	0.492474	64.3333
GOTERM_BP_FAT	GO:0045859~regulation of protein kinase activity	4	1.06101	0.0675848	CDKN1A, DUSP2, PDGFB, DUSP6	38	345	13528	4.12754	1	0.491756	64.8094
GOTERM_BP_FAT	GO:0050819~negative regulation of coagulation	2	0.530504	0.0687944	PDGFB, PLAU	38	26	13528	27.3846	1	0.492983	65.4846
GOTERM_BP_FAT	GO:0031100~organ regeneration	2	0.530504	0.0687944	CDKN1A, NR4A3	38	26	13528	27.3846	1	0.492983	65.4846
GOTERM_BP_FAT	GO:0048146~positive regulation of fibroblast proliferation	2	0.530504	0.0687944	CDKN1A, PDGFB	38	26	13528	27.3846	1	0.492983	65.4846
GOTERM_BP_FAT	GO:0010628~positive regulation of gene expression	5	1.32626	0.0727805	SQSTM1, NFKBIA, NR4A1, NFKB1, NR4A3	38	581	13528	3.06368	1	0.508186	67.6252
GOTERM_BP_FAT	GO:0043549~regulation of kinase activity	4	1.06101	0.0732772	CDKN1A, DUSP2, PDGFB, DUSP6	38	357	13528	3.9888	1	0.505632	67.883
GOTERM_BP_FAT	GO:0045833~negative regulation of lipid metabolic process	2	0.530504	0.0738912	PDGFB, NFKB1	38	28	13528	25.4286	1	0.503714	68.1991
GOTERM_BP_FAT	GO:0050921~positive regulation of chemotaxis	2	0.530504	0.0764294	IL8, PDGFB	38	29	13528	24.5517	1	0.511088	69.4754
GOTERM_BP_FAT	GO:0045638~negative regulation of myeloid cell differentiation	2	0.530504	0.0789609	ZFP36, NFKBIA	38	30	13528	23.7333	1	0.518156	70.7006
GOTERM_BP_FAT	GO:0032368~regulation of lipid transport	2	0.530504	0.0789609	NFKBIA, NFKB1	38	30	13528	23.7333	1	0.518156	70.7006
GOTERM_BP_FAT	GO:0007243~protein kinase cascade	4	1.06101	0.0796819	ZFP36, DUSP2, NFKBIA, DUSP6	38	370	13528	3.84865	1	0.516704	71.041
GOTERM_MF_FAT	GO:0031625~ubiquitin protein ligase binding	2	0.530504	0.0800119	NFKBIA, SKIL	31	36	12983	23.267	0.999975	0.484153	61.9828
GOTERM_BP_FAT	GO:0051338~regulation of transferase activity	4	1.06101	0.0806888	CDKN1A, DUSP2, PDGFB, DUSP6	38	372	13528	3.82796	1	0.516589	71.5103
GOTERM_BP_FAT	GO:0050920~regulation of chemotaxis	2	0.530504	0.0814856	IL8, PDGFB	38	31	13528	22.9677	1	0.515538	71.8766
GOTERM_BP_FAT	GO:0010604~positive regulation of macromolecule metabolic process	6	1.59151	0.0820805	PDGFB, SQSTM1, NFKBIA, NR4A1, NFKB1, NR4A3	38	857	13528	2.49242	1	0.513616	72.1473
GOTERM_BP_FAT	GO:0050865~regulation of cell activation	3	0.795756	0.0825615	CD83, CDKN1A, PDGFB	38	175	13528	6.10286	1	0.511234	72.3643
GOTERM_BP_FAT	GO:0042246~tissue regeneration	2	0.530504	0.0840036	NINJ1, PLAU	38	32	13528	22.25	1	0.513108	73.0056
GOTERM_BP_FAT	GO:0001817~regulation of cytokine production	3	0.795756	0.0874536	CD83, NFKB1, SRGN	38	181	13528	5.90055	1	0.523498	74.4838
GOTERM_BP_FAT	GO:0048520~positive regulation of behavior	2	0.530504	0.0890194	IL8, PDGFB	38	34	13528	20.9412	1	0.525678	75.1295
GOTERM_BP_FAT	GO:0040007~growth	3	0.795756	0.0891037	PDGFB, NINJ1, PLAU	38	183	13528	5.83607	1	0.521694	75.1639
GOTERM_BP_FAT	GO:0048145~regulation of fibroblast proliferation	2	0.530504	0.0915172	CDKN1A, PDGFB	38	35	13528	20.3429	1	0.527318	76.1281
GOTERM_BP_FAT	GO:0030193~regulation of blood coagulation	2	0.530504	0.0940084	PDGFB, PLAU	38	36	13528	19.7778	1	0.533079	77.0866
GOTERM_BP_FAT	GO:0043407~negative regulation of MAP kinase activity	2	0.530504	0.0940084	DUSP2, DUSP6	38	36	13528	19.7778	1	0.533079	77.0866
GOTERM_BP_FAT	GO:0042060~wound healing	3	0.795756	0.095797	PDGFB, NINJ1, PLAU	38	191	13528	5.59162	1	0.535921	77.7526
GOTERM_BP_FAT	GO:0030595~leukocyte chemotaxis	2	0.530504	0.096493	IL8, PDGFB	38	37	13528	19.2432	1	0.534468	78.0068
GOTERM_BP_FAT	GO:0001818~negative regulation of cytokine production	2	0.530504	0.0989709	CD83, NFKB1	38	38	13528	18.7368	1	0.539868	78.89
