# Supplementary material for: Single-cell analysis reveals that stochasticity and paracrine signaling control interferon-alpha production by plasmacytoid dendritic cells
Source: Nat Commun. 2018 Aug 20;9:3317. doi: 10.1038/s41467-018-05784-3 (PMC6102223; doi:10.1038/s41467-018-05784-3)
Supplement: Supplementary file 6 — Supplementary Data 3 [file 41467_2018_5784_MOESM6_ESM.xlsx]

## Sheet: summary - all upregulated
Cl2	Cl3	Cl4	Cl5	Cl6	Cl7	Cl8
CCL4	HSPA1A	CCL4	CCL4	HSPA1A	CCL4	CCR7
TNF	CCL4	IL8	CCL3	DNAJB1	HSPA1A	CCL4
CCR7	CCR7	CCL3	IFNB1	HSPA1B	POTEM	IL8
TNFAIP2	HSPA1B	BCL2A1	IFIT2	HSPB1	UGDH-AS1	BCL2A1
CD83	IL8	CCR7	BCL2A1	DUSP2	ASTN2	MIR155HG
CCL3	HSPA8	TNF	TNF	ATF3	MAB21L3	NR4A3
NR4A1	TNF	MIR155HG	IL8	HSPA6	LOC100131257	CD83
HSPA1A	MIR155HG	HSPA1A	CCR7	CCL4	ZNF480	PMAIP1
NR4A3	HSP90AA1	HBA1	MIR155HG	IER3	XAF1	CCL3
BIRC3	CD83	PMAIP1	IFNA2	EGR1	ODF2L	BIRC3
MIR155HG	CCL3	HSPA8	PMAIP1	HES1	F5	PLAU
IL8	TNFAIP2	BIRC3	IFNA16	JUN	ZNF471	CXCL2
DUSP2	BCL2A1	CXCL1	LTA	NFKBIA	TMEM212	SRGN
PDGFB	HSPB1	SRXN1	CD40	HSPH1	LOC642236	NR4A1
HSPA8	HSPH1	CD83	HSPA1A	NR4A1	CCDC144B	SLC12A7
HSPA1B	SLC12A7	TNFAIP2	NR4A3	DNAJA4	DDHD1	NINJ1
BCL2A1	SQSTM1	CXCL2	IFNA22P	HSP90AA1	CFLAR	HSPA8
KDM6B	NR4A3	CXCL3	SLAMF7	HSPA8	SP100	ID2
SLC12A7	NR4A1	FBXO30	SRGN	CXCL3	USP33	GPR183
CDKN1A	DNAJB1	SQSTM1	ATF3	IER2	PGM5P2	DUSP6
NFKBIA	BIRC3	NR4A3	CD83	NR4A2		LDLRAD4
SKIL	DNAJA4	HMOX1	SLC12A7	IL8		DUSP2
EHD1	PMAIP1	NINJ1	MARCKS	C12orf57		KDM6B
GPR183	PDGFB	SRGN	BIRC3	FOSB		NFKB1
RGS16	KDM6B	SLC12A7	FBXO30	GPR183		PDGFB
IGLL5	IGLL5	LTA	NINJ1	HSP90AB1		HSPA1A
BTG2	NINJ1	NFKB1	IL1B	RGS1		NFKBIA
NINJ1	CDKN1A	GPR183	NFKB1	ZFP36		CDKN1A
SQSTM1	NFKB1	CD40	SQSTM1	PPP1R15A		TNFAIP3
ID2	EHD1	PSMD5	DNAJB4	DUSP5		SKIL
CYB5D1	GPR183	MARCKS	HSPA8	FOS		HSPH1
NFKB1	HMOX1	ATF3	TNFAIP8	RGS2		PMEPA1
PMAIP1	SKIL	DNAJB4	SLC43A3	UBB		DUSP5
IER5	NFKB2	AHR	TXN			PPP1R15A
SLC43A3	SLC43A3	PRDX1	TNFAIP2			TXN
NFKB2	HSP90AB1	SLAMF7	HIVEP2			ZFP36
GADD45B	IER5	TRAF1	CALCRL			HSP90AA1
PPP1R15A	SRGN	HSPA1B	CXCL3			FOSB
ATF3	CYB5D1	IL2RA	GPR34			SQSTM1
HSPH1	DUSP2	TXN	CCL5			VIM
PMEPA1	MARCKS	FTL	HSP90AA1
SRGN	NFKBIA	IFIT2	IFIT3
LTA	ID2	HSP90AA1	CDCA4
ZFP36	TRAF1	C15orf48	ID2
SPIB	FTL	ID2	HSPH1
PFKFB3	SLAMF7	CDCA4	PPP1R15A
TNFRSF18	ATF3	KDM6B	FTL
DNAJB1	XIRP1	FSCN1	HMOX1
JUNB	DUSP5	MIR17HG	ECE1
RUNX3	MPEG1	CALCRL	AHR
NFKBIZ	ALG2	NFE2L2	GPR183
HSP90AA1	HSPD1	SLC43A3	NABP1
ZC3H12A	LRIF1	AKT1S1	TRAF1
JOSD1	LTA	NFKBIA	PTGER4
SOCS3	FBXO30	GADD45A	BCL2L11
DUSP5	GADD45B	SAT1	SERPINB9
CXCL1	CDCA4	IGLL5	SLC7A11
INTS6	PPP1R15A	SERPINB9	ZFP36L1
PLAU	FKBP4	TXNRD1	NFE2L2
IL1B	BTG2	PDGFB	PFKFB3
TNFAIP3	PRDX1	GCLM	C1orf186
LDLRAD4	GPR132	NFKB2	TXNRD1
FTL	PLEK	NABP1	NFKB2
TRAF1	HIVEP2	REL	MPEG1
HMOX1	NFKBIZ	DUSP5	PLEK
ALG2	PLAU	PHF19	NFKBIZ
WNT10A	FSCN1	SLC7A11	LDLRAD4
NFE2L2	BAIAP2	CDKN1A	CDKN1A
BAIAP2	PMEPA1	HSPH1	PSMD5
CDCA4	RGS16	ELL2	SKIL
HSPB1	DNAJB4	IFNB1	EHD1
IL2RA	RUNX3	B4GALT5	SAT1
ICAM1	JOSD1	SKIL	IGLL5
HSP90AB1	SRXN1	CYB5D1	REL
AKT1S1	PSMD5	DNAJA4	NFKBIA
CXCL3	AKT1S1	EHD1	DUSP5
SLAMF7	PHF19	MPEG1	HSP90AB1
DNAJA4	TNFRSF18	PLEK
NFKBID	INTS6	IER5
NFATC1	ZC3H12A	TEX14
GPR132	PFKFB3	PKM
C15orf48	IL2RA	B3GNT5
MARCKSL1	IL21R	HIVEP2
SKI	DNASE1L3	BIRC2
ID1	AHR	VMP1
LOC284454	DYNLL1	NFKBIZ
ING1	GCLM	HSP90AB1
IL10RA	ELL2	XIRP1
RNF19B	MARCKSL1	MAFG
TEX14	CXCL1	TNFAIP8
MARCKS	DNAJB9	SCARA5
DNAJB9	PHLDA2	LDLRAD4
FSCN1	TUBB4B	NR4A1
PRDX1	LOC100216546	GLA
ZFP36L1	CD40	EDEM1
SEMA7A	NFKBID	GPR132
BAZ1A	NFE2L2	SDCBP
MKNK2	NFATC1	C1orf186
DYNLL1	TNFAIP3	BCL2L11
SRC	TXN	TNFAIP3
SAT1	EDEM1	HSPB1
MIR17HG	SPIB	ASF1A
IL21R	AHSA1	FAM49A
LOC100216546	BCL2L11	CREM
FLNA	REL	HIVEP3
MPEG1	SERPINB9	IL21R
VASH2	BAZ1A	MAP3K8
DNASE1L3	SRC	PIKFYVE
PLEK	TEX14	ECE1
EDEM1	SAT1	MCM5
PVRL1	PPP1R10	IL1B
PEA15	WNT10A	PTGER4
CREM	TNIP1	PFKFB3
RGS1	STIP1	MIR22HG
GRASP	PIM2	ALG2
FBXO30	CREM	TFEC
VMP1	PKM	PHLDA2
AHR	JUNB	SRC
TRIP10	ZFP36	INTS6
BCL2L11	LDLRAD4	C6orf62
TUBB4B	ICAM1	GCLC
DNAJA1	C6orf62	INHBA
LITAF	ECE1	DUSP2
REL	HSPE1	TNFSF9
PPIF	PTGER4	INSIG1
PSMD5	MIR17HG	LPXN
BIRC2	SOCS3	SPRED2
ARF4	SEMA7A	BCL2L1
SERPINB9	TXNRD1	ARL8B
TNIP1	RAB7L1	TOP1
C6orf62	SDCBP	DNAJB9
LTB	NEK8	MARCKSL1
CD97	DNAJA1	CCL5
	MIR22HG	DUSP6
	PEA15	CRIM1
	BIRC2	NFAT5
	FLNA	PPP1R15A
	MGLL	PPP1R10
	IL10RA	TRIB1
	VMP1	GADD45B
	C1orf186	RAB7L1
	RAB21	PIM2
	LOC284454	MALT1
	PVRL1	FOXP1
	EMP3	BAZ1A
	NUP62	MGLL
	MKNK2	HNRNPC
	NFAT5	RUNX3
	LMNA	RAB21
	HNRNPC	DENND4A
	PPIF	HSPD1
		PMEPA1
		FLNA
		CYTIP
		JOSD1
		PEA15
		PLAU
		DNTTIP2
		STAT5A
		DENND5A
		CD44
		TALDO1
		ZC3H12A
		CD97
		VIM
		LMNA
		EZR
		HNRNPU
		TES

## Sheet: GO input - clX vs cl1 - TOP50
Cl2	Cl3	Cl4	Cl5	Cl6	Cl7	Cl8
CCL4	HSPA1A	CCL4	CCL4	HSPA1A	CCL4	CCR7
TNF	CCL4	IL8	CCL3	DNAJB1	HSPA1A	CCL4
CCR7	CCR7	CCL3	IFNB1	HSPA1B	POTEM	IL8
TNFAIP2	HSPA1B	BCL2A1	IFIT2	HSPB1	UGDH-AS1	BCL2A1
CD83	IL8	CCR7	BCL2A1	DUSP2	ASTN2	MIR155HG
CCL3	HSPA8	TNF	TNF	ATF3	MAB21L3	NR4A3
NR4A1	TNF	MIR155HG	IL8	HSPA6	LOC100131257	CD83
HSPA1A	MIR155HG	HSPA1A	CCR7	CCL4	ZNF480	PMAIP1
NR4A3	HSP90AA1	HBA1	MIR155HG	IER3	XAF1	CCL3
BIRC3	CD83	PMAIP1	IFNA2	EGR1	ODF2L	BIRC3
MIR155HG	CCL3	HSPA8	PMAIP1	HES1	F5	PLAU
IL8	TNFAIP2	BIRC3	IFNA16	JUN	ZNF471	CXCL2
DUSP2	BCL2A1	CXCL1	LTA	NFKBIA	TMEM212	SRGN
PDGFB	HSPB1	SRXN1	CD40	HSPH1	LOC642236	NR4A1
HSPA8	HSPH1	CD83	HSPA1A	NR4A1	CCDC144B	SLC12A7
HSPA1B	SLC12A7	TNFAIP2	NR4A3	DNAJA4	DDHD1	NINJ1
BCL2A1	SQSTM1	CXCL2	IFNA22P	HSP90AA1	CFLAR	HSPA8
KDM6B	NR4A3	CXCL3	SLAMF7	HSPA8	SP100	ID2
SLC12A7	NR4A1	FBXO30	SRGN	CXCL3	USP33	GPR183
CDKN1A	DNAJB1	SQSTM1	ATF3	IER2	PGM5P2	DUSP6
NFKBIA	BIRC3	NR4A3	CD83	NR4A2		LDLRAD4
SKIL	DNAJA4	HMOX1	SLC12A7	IL8		DUSP2
EHD1	PMAIP1	NINJ1	MARCKS	C12orf57		KDM6B
GPR183	PDGFB	SRGN	BIRC3	FOSB		NFKB1
RGS16	KDM6B	SLC12A7	FBXO30	GPR183		PDGFB
IGLL5	IGLL5	LTA	NINJ1	HSP90AB1		HSPA1A
BTG2	NINJ1	NFKB1	IL1B	RGS1		NFKBIA
NINJ1	CDKN1A	GPR183	NFKB1	ZFP36		CDKN1A
SQSTM1	NFKB1	CD40	SQSTM1	PPP1R15A		TNFAIP3
ID2	EHD1	PSMD5	DNAJB4	DUSP5		SKIL
CYB5D1	GPR183	MARCKS	HSPA8	FOS		HSPH1
NFKB1	HMOX1	ATF3	TNFAIP8	RGS2		PMEPA1
PMAIP1	SKIL	DNAJB4	SLC43A3	UBB		DUSP5
IER5	NFKB2	AHR	TXN			PPP1R15A
SLC43A3	SLC43A3	PRDX1	TNFAIP2			TXN
NFKB2	HSP90AB1	SLAMF7	HIVEP2			ZFP36
GADD45B	IER5	TRAF1	CALCRL			HSP90AA1
PPP1R15A	SRGN	HSPA1B	CXCL3			FOSB
ATF3	CYB5D1	IL2RA	GPR34			SQSTM1
HSPH1	DUSP2	TXN	CCL5			VIM
PMEPA1	MARCKS	FTL	HSP90AA1
SRGN	NFKBIA	IFIT2	IFIT3
LTA	ID2	HSP90AA1	CDCA4
ZFP36	TRAF1	C15orf48	ID2
SPIB	FTL	ID2	HSPH1
PFKFB3	SLAMF7	CDCA4	PPP1R15A
TNFRSF18	ATF3	KDM6B	FTL
DNAJB1	XIRP1	FSCN1	HMOX1
JUNB	DUSP5	MIR17HG	ECE1

## Sheet: cl2
	baseMean	baseMeanA	baseMeanB	foldChange	log2FoldChange	pval	padj
CCL4	5.88889	0.234021	11.5437	49.3279	5.62433	0	0
TNF	2.55405	0.189347	4.91875	25.9774	4.69919	1.90909e-164	3.60382e-161
CCR7	1.85499	0.141237	3.56875	25.2678	4.65923	4.42333e-129	5.84499e-126
TNFAIP2	2.87076	0.247766	5.49375	22.1731	4.47074	1.01562e-170	2.23674e-167
CD83	3.9434	0.368041	7.51875	20.4291	4.35255	1.96572e-208	6.49377e-205
CCL3	1.22906	0.120619	2.3375	19.3793	4.27644	5.79792e-88	2.83754e-85
NR4A1	2.02967	0.203093	3.85625	18.9876	4.24699	3.75406e-126	3.81586e-123
HSPA1A	4.96041	0.502062	9.41875	18.7601	4.2296	1.95324e-237	1.2905e-233
NR4A3	1.4889	0.165292	2.8125	17.0153	4.08876	8.38147e-97	4.6147e-94
BIRC3	1.63077	0.192784	3.06875	15.9181	3.9926	7.46097e-101	4.69473e-98
MIR155HG	1.7942	0.213402	3.375	15.8152	3.98324	8.39022e-108	6.52167e-105
IL8	1.92154	0.230584	3.6125	15.6667	3.96963	7.54502e-113	6.23124e-110
DUSP2	1.4253	0.175601	2.675	15.2334	3.92916	7.0133e-90	3.56438e-87
PDGFB	1.58139	0.206529	2.95625	14.314	3.83935	1.82143e-94	9.62735e-92
HSPA8	4.12524	0.587973	7.6625	13.0321	3.70399	2.3053e-178	6.09245e-175
HSPA1B	0.890464	0.130928	1.65	12.6024	3.65562	6.73553e-59	2.22508e-56
BCL2A1	1.13749	0.168729	2.10625	12.4831	3.6419	4.47623e-70	1.68997e-67
KDM6B	2.00903	0.299313	3.71875	12.4243	3.63509	3.33739e-105	2.32106e-102
SLC12A7	1.96216	0.299313	3.625	12.1111	3.59826	3.54608e-102	2.34289e-99
CDKN1A	3.44212	0.546735	6.3375	11.5915	3.535	3.11986e-148	5.15323e-145
NFKBIA	6.10189	1.00378	11.2	11.1578	3.47998	1.94866e-214	8.58321e-211
SKIL	1.68028	0.285567	3.075	10.7681	3.42869	3.41439e-86	1.61135e-83
EHD1	1.36732	0.240893	2.49375	10.3521	3.37185	6.93813e-73	2.69648e-70
GPR183	3.23695	0.605155	5.86875	9.69793	3.27768	3.30867e-128	3.6434e-125
RGS16	0.879521	0.165292	1.59375	9.64202	3.26934	3.97519e-51	1.25067e-48
IGLL5	1.6284	0.313058	2.94375	9.4032	3.23315	3.82228e-78	1.62928e-75
BTG2	3.11117	0.622337	5.6	8.99834	3.16966	2.97196e-119	2.8051e-116
NINJ1	1.60856	0.323368	2.89375	8.94879	3.16169	5.53684e-75	2.28637e-72
SQSTM1	3.55475	0.721993	6.3875	8.84704	3.14519	5.15955e-129	6.19803e-126
ID2	2.41181	0.498625	4.325	8.67385	3.11667	8.78968e-98	5.04986e-95
CYB5D1	0.602964	0.130928	1.075	8.21063	3.03749	2.29215e-35	5.40865e-33
NFKB1	1.95386	0.42646	3.48125	8.16312	3.02912	3.21848e-81	1.41764e-78
PMAIP1	0.622025	0.137801	1.10625	8.0279	3.00502	8.39986e-36	2.01811e-33
IER5	0.808892	0.192784	1.425	7.39171	2.88591	6.30881e-41	1.66729e-38
SLC43A3	0.788424	0.189347	1.3875	7.32781	2.87338	5.86203e-40	1.51884e-37
NFKB2	0.914981	0.223711	1.60625	7.18001	2.84399	1.32907e-43	3.65881e-41
GADD45B	1.36434	0.347423	2.38125	6.85404	2.77696	6.84676e-56	2.20666e-53
PPP1R15A	3.3255	0.869759	5.78125	6.64695	2.73269	3.85084e-100	2.31295e-97
ATF3	0.431873	0.113746	0.75	6.59366	2.72108	2.80048e-24	5.21205e-22
HSPH1	1.24981	0.337113	2.1625	6.41476	2.68139	5.01542e-50	1.50622e-47
PMEPA1	1.2609	0.34055	2.18125	6.40508	2.67922	4.04165e-50	1.24201e-47
SRGN	4.44108	1.2134	7.66875	6.32004	2.65993	2.07288e-116	1.82607e-113
LTA	0.373593	0.103436	0.64375	6.22363	2.63776	7.36831e-21	1.15439e-18
ZFP36	2.84114	0.801031	4.88125	6.09371	2.60732	9.96876e-84	4.54232e-81
SPIB	1.81244	0.512371	3.1125	6.0747	2.60281	1.36995e-61	4.76383e-59
PFKFB3	0.851697	0.240893	1.4625	6.07115	2.60197	1.70049e-36	4.23967e-34
TNFRSF18	0.386405	0.110309	0.6625	6.00584	2.58637	5.90993e-21	9.4089e-19
DNAJB1	0.717483	0.209966	1.225	5.83429	2.54456	1.82198e-31	4.08063e-29
JUNB	2.48318	0.728866	4.2375	5.81383	2.53949	1.59136e-73	6.37221e-71
RUNX3	1.26074	0.371478	2.15	5.7877	2.53299	3.40557e-46	9.78287e-44
NFKBIZ	2.29803	0.67732	3.91875	5.78567	2.53248	2.24504e-69	8.24053e-67
HSP90AA1	7.03657	2.07938	11.9938	5.76794	2.52806	2.44136e-144	3.58446e-141
ZC3H12A	0.947627	0.289003	1.60625	5.55789	2.47454	1.32873e-36	3.37651e-34
JOSD1	0.619674	0.189347	1.05	5.54537	2.47128	3.31893e-27	6.54573e-25
SOCS3	0.705294	0.216838	1.19375	5.50525	2.46081	1.11027e-29	2.32875e-27
DUSP5	2.06695	0.646392	3.4875	5.39533	2.43171	1.02601e-60	3.47633e-58
CXCL1	0.340936	0.106873	0.575	5.38023	2.42767	1.34138e-17	1.77249e-15
INTS6	0.459837	0.144674	0.775	5.35689	2.4214	1.52875e-21	2.52511e-19
PLAU	0.563112	0.182474	0.94375	5.17196	2.37071	7.13294e-24	1.30909e-21
IL1B	0.380777	0.124055	0.6375	5.13885	2.36145	4.55792e-18	6.14575e-16
TNFAIP3	1.58462	0.519244	2.65	5.10357	2.35151	4.2358e-48	1.24382e-45
LDLRAD4	0.793256	0.261512	1.325	5.06669	2.34104	6.86493e-30	1.46312e-27
FTL	5.47755	1.81134	9.14375	5.04806	2.33573	1.31383e-107	9.645e-105
TRAF1	0.415775	0.137801	0.69375	5.03445	2.33183	4.30373e-19	6.18147e-17
HMOX1	0.487178	0.161856	0.8125	5.0199	2.32766	3.99081e-21	6.51044e-19
ALG2	0.817161	0.271821	1.3625	5.01248	2.32553	3.51661e-30	7.61778e-28
WNT10A	0.393589	0.130928	0.65625	5.0123	2.32547	2.79036e-18	3.84082e-16
NFE2L2	0.566549	0.189347	0.94375	4.98423	2.31737	3.56801e-23	6.28635e-21
BAIAP2	0.733258	0.247766	1.21875	4.91895	2.29835	1.58137e-27	3.1661e-25
CDCA4	0.422337	0.144674	0.7	4.83848	2.27455	1.31293e-18	1.84565e-16
HSPB1	0.503426	0.175601	0.83125	4.73373	2.24298	2.39972e-20	3.64481e-18
IL2RA	0.292343	0.103436	0.48125	4.65262	2.21804	5.54019e-14	5.58841e-12
ICAM1	0.737006	0.261512	1.2125	4.6365	2.21304	4.31587e-26	8.2652e-24
HSP90AB1	2.85454	1.02784	4.68125	4.55448	2.18729	3.7675e-63	1.34551e-60
AKT1S1	0.378275	0.137801	0.61875	4.49018	2.16677	5.27424e-16	6.33087e-14
CXCL3	0.329059	0.120619	0.5375	4.4562	2.15581	1.87876e-14	1.9548e-12
SLAMF7	0.543578	0.199656	0.8875	4.44514	2.15223	2.62426e-20	3.94057e-18
DNAJA4	0.344996	0.127491	0.5625	4.41206	2.14145	7.16526e-15	7.82494e-13
NFKBID	0.372025	0.137801	0.60625	4.39947	2.13733	1.46097e-15	1.66425e-13
NFATC1	0.464207	0.172165	0.75625	4.39259	2.13507	4.4153e-18	6.01482e-16
GPR132	0.39593	0.14811	0.64375	4.34643	2.11983	5.31804e-16	6.33087e-14
C15orf48	0.311716	0.117182	0.50625	4.3202	2.1111	1.53086e-13	1.49843e-11
MARCKSL1	1.20994	0.457388	1.9625	4.29066	2.1012	1.45813e-33	3.38031e-31
SKI	0.36265	0.137801	0.5875	4.2634	2.09201	1.19081e-14	1.25883e-12
ID1	0.61076	0.234021	0.9875	4.21971	2.07715	7.42567e-21	1.15439e-18
LOC284454	0.85887	0.330241	1.3875	4.20148	2.0709	6.60984e-26	1.24775e-23
ING1	0.402491	0.154983	0.65	4.19401	2.06833	1.39098e-15	1.5983e-13
IL10RA	0.980423	0.392096	1.56875	4.00093	2.00034	8.14814e-27	1.58337e-24
RNF19B	0.292966	0.117182	0.46875	4.00018	2.00007	5.85131e-12	5.05354e-10
TEX14	0.273905	0.110309	0.4375	3.96612	1.98773	1.91044e-11	1.51165e-09
MARCKS	0.326557	0.134364	0.51875	3.86077	1.94889	1.71994e-12	1.60051e-10
DNAJB9	0.468267	0.192784	0.74375	3.85795	1.94784	9.55328e-16	1.11714e-13
FSCN1	0.275623	0.113746	0.4375	3.8463	1.94347	4.7628e-11	3.57589e-09
PRDX1	0.441237	0.182474	0.7	3.83616	1.93966	4.29687e-15	4.77133e-13
ZFP36L1	1.27728	0.529553	2.025	3.82398	1.93507	2.09302e-30	4.60953e-28
SEMA7A	0.793245	0.330241	1.25625	3.80405	1.92753	4.95183e-22	8.28271e-20
BAZ1A	0.829961	0.347423	1.3125	3.77782	1.91755	1.9914e-22	3.37364e-20
MKNK2	2.23315	0.935052	3.53125	3.77653	1.91706	4.13301e-43	1.11456e-40
DYNLL1	0.434987	0.182474	0.6875	3.76766	1.91367	1.10721e-14	1.17989e-12
SRC	0.35218	0.14811	0.55625	3.75566	1.90906	1.27064e-12	1.1908e-10
SAT1	1.50726	0.639519	2.375	3.71373	1.89287	1.35598e-32	3.0893e-30
MIR17HG	0.349055	0.14811	0.55	3.71346	1.89276	2.02435e-12	1.87061e-10
IL21R	0.306089	0.130928	0.48125	3.67569	1.87801	3.33357e-11	2.56104e-09
LOC100216546	0.322025	0.137801	0.50625	3.67378	1.87727	1.0864e-11	8.97234e-10
FLNA	0.629661	0.271821	0.9875	3.6329	1.86112	6.33296e-18	8.4529e-16
MPEG1	1.25462	0.546735	1.9625	3.58949	1.84378	9.92298e-28	2.01727e-25
VASH2	0.559665	0.24433	0.875	3.58122	1.84045	2.6671e-16	3.35649e-14
DNASE1L3	0.424205	0.185911	0.6625	3.56354	1.83331	2.34089e-13	2.27445e-11
PLEK	2.61327	1.15155	4.075	3.53872	1.82323	1.01322e-43	2.84866e-41
EDEM1	0.748088	0.333677	1.1625	3.48391	1.80071	6.64235e-19	9.43785e-17
PVRL1	0.813552	0.364605	1.2625	3.46265	1.79188	5.79569e-20	8.60496e-18
PEA15	0.580756	0.261512	0.9	3.44152	1.78305	9.50935e-16	1.11714e-13
CREM	0.343116	0.154983	0.53125	3.4278	1.77728	4.6418e-11	3.50496e-09
RGS1	2.09315	0.948797	3.2375	3.41221	1.77071	4.79663e-36	1.17375e-33
GRASP	0.582474	0.264948	0.9	3.39689	1.76421	1.25782e-15	1.45797e-13
FBXO30	0.349678	0.161856	0.5375	3.32086	1.73156	9.19093e-11	6.82298e-09
VMP1	0.412017	0.192784	0.63125	3.2744	1.71123	6.09049e-12	5.22596e-10
AHR	0.41686	0.19622	0.6375	3.24891	1.69995	8.0563e-12	6.8241e-10
TRIP10	0.413735	0.19622	0.63125	3.21705	1.68574	1.2202e-11	9.89188e-10
BCL2L11	0.38983	0.185911	0.59375	3.19374	1.67525	3.99458e-11	3.03359e-09
TUBB4B	0.373894	0.179038	0.56875	3.1767	1.66753	1.197e-10	8.73873e-09
DNAJA1	0.768396	0.368041	1.16875	3.1756	1.66703	4.59656e-17	5.89698e-15
LITAF	1.23805	0.594845	1.88125	3.16259	1.66111	5.22223e-23	9.0798e-21
REL	0.621531	0.299313	0.94375	3.15306	1.65675	1.07699e-14	1.15702e-12
PPIF	0.592784	0.285567	0.9	3.15162	1.6561	3.46806e-14	3.52515e-12
PSMD5	0.461856	0.223711	0.7	3.12903	1.64572	4.9948e-12	4.42834e-10
BIRC2	0.40436	0.19622	0.6125	3.1215	1.64224	6.76342e-11	5.04926e-09
ARF4	0.519663	0.258076	0.78125	3.02721	1.59799	2.35773e-12	2.13391e-10
SERPINB9	0.799485	0.398969	1.2	3.00775	1.58869	4.36421e-16	5.33969e-14
TNIP1	0.48779	0.24433	0.73125	2.99288	1.58153	1.1902e-11	9.7082e-10
C6orf62	0.726052	0.364605	1.0875	2.98268	1.57661	6.62859e-15	7.29918e-13
LTB	1.1004	0.557045	1.64375	2.95084	1.56113	3.20428e-19	4.6529e-17
CD97	0.527942	0.268385	0.7875	2.93422	1.55298	5.16024e-12	4.51572e-10

## Sheet: cl3
	baseMean	baseMeanA	baseMeanB	foldChange	log2FoldChange	pval	padj
HSPA1A	19.0029	0.502062	37.5037	74.6994	6.22303	0	0
CCL4	6.58005	0.234021	12.9261	55.2348	5.78751	0	0
CCR7	2.12994	0.141237	4.11863	29.1611	4.86597	1.02103e-148	1.22653e-145
HSPA1B	1.82043	0.130928	3.50994	26.8082	4.7446	1.30898e-129	1.15313e-126
IL8	2.90132	0.230584	5.57205	24.1649	4.59484	5.14381e-177	9.71004e-174
HSPA8	6.9651	0.587973	13.3422	22.6919	4.50411	0	0
TNF	2.1043	0.189347	4.01925	21.2269	4.40782	1.08554e-134	1.10341e-131
MIR155HG	2.17223	0.213402	4.13106	19.3581	4.27486	1.10465e-133	1.04263e-130
HSP90AA1	19.8723	2.07938	37.6652	18.1137	4.17901	0	0
CD83	3.39551	0.368041	6.42298	17.4518	4.1253	2.90093e-177	6.38881e-174
CCL3	1.04199	0.120619	1.96335	16.2774	4.0248	1.85682e-73	7.66752e-71
TNFAIP2	2.1273	0.247766	4.00683	16.1718	4.01541	3.14751e-123	2.44654e-120
BCL2A1	1.40455	0.168729	2.64037	15.6486	3.96797	4.58995e-90	2.75689e-87
HSPB1	1.4142	0.175601	2.6528	15.1069	3.91714	2.91588e-89	1.67524e-86
HSPH1	2.69371	0.337113	5.05031	14.981	3.90507	2.31376e-141	2.54783e-138
SLC12A7	2.37046	0.299313	4.44161	14.8394	3.89136	1.50042e-128	1.23916e-125
SQSTM1	5.53211	0.721993	10.3422	14.3246	3.84042	7.08446e-229	1.87228e-225
NR4A3	1.18855	0.165292	2.2118	13.3812	3.74213	8.85578e-75	3.90068e-72
NR4A1	1.43416	0.203093	2.66522	13.1232	3.71404	6.06495e-85	3.20569e-82
DNAJB1	1.31958	0.209966	2.42919	11.5695	3.53225	2.10578e-75	9.59509e-73
BIRC3	1.19298	0.192784	2.19317	11.3763	3.50796	1.51501e-69	5.71981e-67
DNAJA4	0.750392	0.127491	1.37329	10.7716	3.42917	2.10876e-48	6.33298e-46
PMAIP1	0.805236	0.137801	1.47267	10.687	3.41778	9.60645e-51	2.95208e-48
PDGFB	1.15948	0.206529	2.11242	10.2282	3.35448	1.65747e-64	5.76363e-62
KDM6B	1.6686	0.299313	3.03789	10.1495	3.34334	3.04114e-83	1.5456e-80
IGLL5	1.74069	0.313058	3.16832	10.1205	3.33922	1.23749e-85	6.8134e-83
NINJ1	1.7179	0.323368	3.11242	9.62503	3.26679	1.91262e-82	9.36049e-80
CDKN1A	2.82026	0.546735	5.09379	9.31674	3.21982	3.12067e-114	2.17034e-111
NFKB1	2.18248	0.42646	3.93851	9.23534	3.20717	4.19585e-95	2.64019e-92
EHD1	1.2015	0.240893	2.16211	8.97539	3.16597	1.91401e-61	6.48507e-59
GPR183	2.94575	0.605155	5.28634	8.73551	3.12689	9.04077e-113	5.97324e-110
HMOX1	0.786207	0.161856	1.41056	8.71492	3.12349	2.03817e-44	5.85487e-42
SKIL	1.36359	0.285567	2.44161	8.55006	3.09593	3.3351e-65	1.22417e-62
NFKB2	1.06558	0.223711	1.90745	8.5264	3.09194	1.23333e-54	3.97493e-52
SLC43A3	0.890015	0.189347	1.59068	8.40089	3.07054	1.08527e-47	3.18683e-45
HSP90AB1	4.73783	1.02784	8.44783	8.21905	3.03897	1.78236e-149	2.35521e-146
IER5	0.84515	0.192784	1.49752	7.76786	2.95752	1.34182e-43	3.77252e-41
SRGN	5.25919	1.2134	9.30497	7.6685	2.93894	2.44492e-152	3.58968e-149
CYB5D1	0.559563	0.130928	0.988199	7.54766	2.91603	7.81713e-32	1.69337e-29
DUSP2	0.740285	0.175601	1.30497	7.43143	2.89364	1.32519e-38	3.5022e-36
MARCKS	0.558176	0.134364	0.981988	7.3084	2.86956	2.90508e-31	5.99808e-29
NFKBIA	4.05189	1.00378	7.1	7.07326	2.82238	1.949e-120	1.43078e-117
ID2	1.96391	0.498625	3.42919	6.87729	2.78184	4.16238e-72	1.6177e-69
TRAF1	0.541261	0.137801	0.94472	6.8557	2.7773	3.06925e-29	6.0533e-27
FTL	6.86871	1.81134	11.9261	6.58412	2.71899	1.75628e-160	2.90093e-157
SLAMF7	0.749207	0.199656	1.29876	6.50497	2.70154	2.24737e-35	5.7109e-33
ATF3	0.417432	0.113746	0.721118	6.33974	2.66442	5.09751e-23	8.01887e-21
XIRP1	0.533993	0.14811	0.919876	6.21076	2.63477	5.02176e-27	9.75847e-25
DUSP5	2.29245	0.646392	3.93851	6.09307	2.60717	9.554e-73	3.82565e-70
MPEG1	1.93827	0.546735	3.32981	6.09036	2.60653	7.44408e-65	2.65854e-62
ALG2	0.962308	0.271821	1.6528	6.08045	2.60418	4.59787e-40	1.23992e-37
HSPD1	0.712271	0.206529	1.21801	5.89753	2.56011	1.27769e-31	2.67991e-29
LRIF1	0.389482	0.113746	0.665217	5.84829	2.54801	1.41751e-20	1.93102e-18
LTA	0.353271	0.103436	0.603106	5.83069	2.54367	2.78845e-19	3.41172e-17
FBXO30	0.531549	0.161856	0.901242	5.56818	2.47721	1.67103e-24	2.94413e-22
GADD45B	1.13986	0.347423	1.9323	5.56181	2.47555	8.92908e-42	2.4581e-39
CDCA4	0.467057	0.144674	0.789441	5.45671	2.44803	3.83038e-22	5.68704e-20
PPP1R15A	2.79233	0.869759	4.71491	5.42093	2.43854	1.14859e-74	4.89594e-72
FKBP4	0.364637	0.113746	0.615528	5.41144	2.43601	2.22784e-18	2.60519e-16
BTG2	1.97608	0.622337	3.32981	5.3505	2.41967	1.49816e-58	4.94919e-56
PRDX1	0.557386	0.182474	0.932298	5.1092	2.3531	1.26975e-23	2.07141e-21
GPR132	0.450142	0.14811	0.752174	5.07848	2.3444	2.63325e-20	3.51472e-18
PLEK	3.45497	1.15155	5.75839	5.00057	2.32209	2.84646e-79	1.34332e-76
HIVEP2	0.350827	0.117182	0.584472	4.98772	2.31838	1.07286e-16	1.10756e-14
NFKBIZ	2.00357	0.67732	3.32981	4.91616	2.29753	2.37431e-54	7.47002e-52
PLAU	0.538753	0.182474	0.895031	4.90497	2.29425	3.99208e-22	5.86126e-20
FSCN1	0.333581	0.113746	0.553416	4.86538	2.28255	8.54555e-16	8.2424e-14
BAIAP2	0.720467	0.247766	1.19317	4.8157	2.26774	1.15923e-26	2.15748e-24
PMEPA1	0.98425	0.34055	1.62795	4.78036	2.25712	8.90926e-33	1.99537e-30
RGS16	0.477367	0.165292	0.789441	4.77604	2.25581	5.90007e-20	7.79635e-18
DNAJB4	0.338405	0.117182	0.559627	4.77571	2.25571	8.67476e-16	8.3064e-14
RUNX3	1.06804	0.371478	1.7646	4.75021	2.24799	1.86867e-34	4.48956e-32
JOSD1	0.542189	0.189347	0.895031	4.72693	2.2409	1.83788e-21	2.61137e-19
SRXN1	0.286335	0.1	0.472671	4.72671	2.24084	5.68561e-14	4.60918e-12
PSMD5	0.637011	0.223711	1.05031	4.69494	2.23111	6.63822e-24	1.09647e-21
AKT1S1	0.392192	0.137801	0.646584	4.69217	2.23025	5.1806e-17	5.52068e-15
PHF19	0.381157	0.134364	0.62795	4.67349	2.2245	8.00762e-17	8.33171e-15
TNFRSF18	0.310124	0.110309	0.509938	4.6228	2.20877	2.02225e-14	1.7175e-12
INTS6	0.40184	0.144674	0.659006	4.55513	2.18749	5.17145e-17	5.52068e-15
ZC3H12A	0.800092	0.289003	1.31118	4.5369	2.18171	5.42513e-27	1.03895e-24
PFKFB3	0.654919	0.240893	1.06894	4.43741	2.14972	4.62801e-23	7.36801e-21
IL2RA	0.278737	0.103436	0.454037	4.38953	2.13407	8.75397e-13	6.46229e-11
IL21R	0.351489	0.130928	0.57205	4.3692	2.12737	7.49541e-15	6.69219e-13
DNASE1L3	0.496993	0.185911	0.808075	4.34657	2.11988	1.23483e-18	1.47e-16
AHR	0.523886	0.19622	0.851553	4.33979	2.11762	2.04586e-19	2.59942e-17
DYNLL1	0.485958	0.182474	0.789441	4.32632	2.11314	3.27012e-18	3.71306e-16
GCLM	0.485958	0.182474	0.789441	4.32632	2.11314	3.27012e-18	3.71306e-16
ELL2	0.391136	0.14811	0.634161	4.28169	2.09818	1.03031e-15	9.78695e-14
MARCKSL1	1.20416	0.457388	1.95093	4.26537	2.09267	2.79262e-33	6.47397e-31
CXCL1	0.280455	0.106873	0.454037	4.24839	2.08692	2.62862e-12	1.86745e-10
DNAJB9	0.503535	0.192784	0.814286	4.22383	2.07855	3.12998e-18	3.62803e-16
PHLDA2	0.323208	0.124055	0.52236	4.21072	2.07407	1.64798e-13	1.28097e-11
TUBB4B	0.465606	0.179038	0.752174	4.2012	2.0708	3.22055e-17	3.48822e-15
LOC100216546	0.358031	0.137801	0.578261	4.19636	2.06914	2.0126e-14	1.7175e-12
CD40	0.285279	0.110309	0.460248	4.17235	2.06086	2.43992e-12	1.75223e-10
NFKBID	0.354925	0.137801	0.57205	4.15128	2.05356	3.29932e-14	2.72483e-12
NFE2L2	0.486288	0.189347	0.78323	4.13648	2.0484	1.94336e-17	2.13996e-15
NFATC1	0.44043	0.172165	0.708696	4.11638	2.04137	3.59715e-16	3.54722e-14
TNFAIP3	1.32826	0.519244	2.13727	4.11611	2.04128	3.87729e-34	9.14902e-32
TXN	1.32238	0.526117	2.11863	4.02693	2.00968	4.60328e-33	1.04875e-30
EDEM1	0.837957	0.333677	1.34224	4.02256	2.00811	1.75581e-24	3.0528e-22
SPIB	1.28445	0.512371	2.05652	4.01373	2.00495	2.61594e-32	5.76117e-30
AHSA1	0.353538	0.141237	0.565839	4.0063	2.00227	1.44253e-13	1.14141e-11
BCL2L11	0.462831	0.185911	0.739752	3.97907	1.99243	3.03784e-16	3.04106e-14
REL	0.743135	0.299313	1.18696	3.96561	1.98754	3.54016e-22	5.31587e-20
SERPINB9	0.988615	0.398969	1.57826	3.95585	1.98399	9.40981e-27	1.7763e-24
BAZ1A	0.854146	0.347423	1.36087	3.91704	1.96976	5.14399e-24	8.60413e-22
SRC	0.363185	0.14811	0.578261	3.90427	1.96505	2.2267e-13	1.71067e-11
TEX14	0.269751	0.110309	0.429193	3.89081	1.96007	5.65534e-11	3.59277e-09
SAT1	1.5592	0.639519	2.47888	3.87617	1.95463	3.28258e-35	8.18415e-33
PPP1R10	0.375939	0.154983	0.596894	3.85136	1.94537	1.17608e-13	9.41864e-12
WNT10A	0.314222	0.130928	0.497516	3.79992	1.92597	8.84148e-12	6.11682e-10
TNIP1	0.582103	0.24433	0.919876	3.76489	1.91261	1.12921e-17	1.26452e-15
STIP1	0.334904	0.141237	0.528571	3.74244	1.90398	4.4401e-12	3.13751e-10
PIM2	0.46488	0.19622	0.73354	3.73836	1.9024	3.87445e-15	3.50664e-13
CREM	0.366622	0.154983	0.578261	3.73113	1.89961	7.87158e-13	5.84354e-11
PKM	0.896173	0.381787	1.41056	3.69462	1.88543	5.36499e-23	8.34034e-21
JUNB	1.70325	0.728866	2.67764	3.67371	1.87724	6.33143e-35	1.54932e-32
ZFP36	1.86666	0.801031	2.9323	3.66066	1.8721	5.61167e-37	1.45397e-34
LDLRAD4	0.609327	0.261512	0.957143	3.66003	1.87186	1.31258e-17	1.45752e-15
ICAM1	0.603116	0.261512	0.94472	3.61253	1.85301	2.85878e-17	3.12198e-15
C6orf62	0.834787	0.364605	1.30497	3.57913	1.83961	3.62266e-21	5.03893e-19
ECE1	0.34627	0.151546	0.540994	3.56982	1.83585	8.38358e-12	5.83056e-10
HSPE1	0.577941	0.254639	0.901242	3.53929	1.82346	2.47027e-16	2.51094e-14
PTGER4	0.359023	0.158419	0.559627	3.53257	1.82072	7.29888e-12	5.10304e-10
MIR17HG	0.335235	0.14811	0.52236	3.52684	1.81838	2.33518e-11	1.54285e-09
SOCS3	0.490717	0.216838	0.764596	3.52611	1.81808	1.50221e-14	1.30593e-12
SEMA7A	0.743071	0.330241	1.1559	3.50018	1.80743	5.71122e-19	6.92367e-17
TXNRD1	0.619306	0.275258	0.963354	3.49983	1.80728	7.36146e-17	7.72019e-15
RAB7L1	0.487612	0.216838	0.758385	3.49747	1.80631	2.22999e-14	1.87689e-12
SDCBP	0.447965	0.199656	0.696273	3.48736	1.80213	1.18689e-13	9.44793e-12
NEK8	0.786154	0.354296	1.21801	3.43784	1.7815	2.4121e-19	2.97883e-17
DNAJA1	0.814766	0.368041	1.26149	3.42758	1.77719	1.36468e-19	1.75077e-17
MIR22HG	0.441754	0.199656	0.683851	3.42514	1.77616	4.34652e-13	3.28199e-11
PEA15	0.578272	0.261512	0.895031	3.42252	1.77506	1.03691e-15	9.78695e-14
BIRC2	0.433824	0.19622	0.671429	3.42182	1.77476	4.66277e-13	3.50079e-11
FLNA	0.592743	0.271821	0.913665	3.36127	1.74901	1.2266e-15	1.14142e-13
MGLL	0.380037	0.175601	0.584472	3.3284	1.73483	1.6578e-11	1.10878e-09
IL10RA	0.839216	0.392096	1.28634	3.28066	1.71399	6.51246e-19	7.82324e-17
VMP1	0.410367	0.192784	0.62795	3.25728	1.70367	9.89642e-12	6.77572e-10
C1orf186	0.623404	0.295876	0.950932	3.21395	1.68435	4.60859e-15	4.14272e-13
RAB21	0.536181	0.258076	0.814286	3.15522	1.65774	1.83534e-13	1.41826e-11
LOC284454	0.684064	0.330241	1.03789	3.14282	1.65206	1.19952e-15	1.12414e-13
PVRL1	0.754042	0.364605	1.14348	3.13621	1.64902	1.6958e-16	1.73707e-14
EMP3	0.620629	0.302749	0.938509	3.09996	1.63225	2.27171e-14	1.89989e-12
NUP62	0.752654	0.368041	1.13727	3.09005	1.62763	3.01054e-16	3.03674e-14
MKNK2	1.82187	0.935052	2.7087	2.89684	1.53448	8.35839e-26	1.534e-23
NFAT5	0.60715	0.313058	0.901242	2.87883	1.52548	1.19579e-12	8.77846e-11
LMNA	0.519596	0.268385	0.770807	2.87202	1.52207	1.6614e-11	1.10878e-09
HNRNPC	1.26827	0.660137	1.8764	2.84243	1.50713	7.91611e-20	1.03568e-17
PPIF	0.546821	0.285567	0.808075	2.82972	1.50066	1.27245e-11	8.66712e-10

## Sheet: cl4
	baseMean	baseMeanA	baseMeanB	foldChange	log2FoldChange	pval	padj
CCL4	22.654	0.234021	45.0739	192.607	7.58951	0	0
IL8	17.0044	0.230584	33.7783	146.49	7.19466	0	0
CCL3	6.919	0.120619	13.7174	113.725	6.82941	0	0
BCL2A1	4.51697	0.168729	8.86522	52.5413	5.71538	2.68205e-262	5.90678e-259
CCR7	3.6641	0.141237	7.18696	50.8858	5.66919	3.28355e-223	5.4236e-220
TNF	4.44902	0.189347	8.7087	45.9933	5.52335	9.02727e-253	1.70409e-249
MIR155HG	3.89583	0.213402	7.57826	35.5117	5.15022	2.17866e-216	2.61717e-213
HSPA1A	8.77929	0.502062	17.0565	33.9729	5.08631	0	0
HBA1	1.54085	0.103436	2.97826	28.7932	4.84765	7.8698e-103	5.19958e-100
PMAIP1	1.45803	0.137801	2.77826	20.1614	4.33353	8.65468e-89	4.57452e-86
HSPA8	5.53094	0.587973	10.4739	17.8136	4.15491	1.2543e-222	1.84159e-219
BIRC3	1.78552	0.192784	3.37826	17.5236	4.13123	4.45198e-98	2.67402e-95
CXCL1	0.977349	0.106873	1.84783	17.2899	4.11186	1.93108e-62	6.89658e-60
SRXN1	0.873913	0.1	1.64783	16.4783	4.04249	1.97443e-56	6.21194e-54
CD83	3.15576	0.368041	5.94348	16.1489	4.01337	1.83533e-143	1.73229e-140
TNFAIP2	2.07823	0.247766	3.9087	15.7757	3.97964	4.56198e-105	3.17274e-102
CXCL2	1.20495	0.144674	2.26522	15.6574	3.96878	3.16175e-70	1.26604e-67
CXCL3	0.98857	0.120619	1.85652	15.3917	3.94408	3.06045e-60	1.06423e-57
FBXO30	1.31788	0.161856	2.47391	15.2847	3.93401	2.71691e-74	1.15811e-71
SQSTM1	5.711	0.721993	10.7	14.8201	3.88948	1.38813e-209	1.41098e-206
NR4A3	1.26743	0.165292	2.36957	14.3356	3.84153	2.90788e-70	1.20077e-67
HMOX1	1.22658	0.161856	2.2913	14.1565	3.82339	3.21269e-68	1.2486e-65
NINJ1	2.37255	0.323368	4.42174	13.674	3.77337	1.8021e-108	1.32294e-105
SRGN	8.82192	1.2134	16.4304	13.5408	3.75924	1.93732e-269	5.11996e-266
SLC12A7	2.17357	0.299313	4.04783	13.5237	3.75742	2.55867e-101	1.61001e-98
LTA	0.710414	0.103436	1.31739	12.7362	3.67087	1.50372e-43	3.8961e-41
NFKB1	2.91106	0.42646	5.39565	12.6522	3.66131	8.33596e-121	6.47949e-118
GPR183	3.72649	0.605155	6.84783	11.3158	3.50027	2.60775e-135	2.29725e-132
CD40	0.670372	0.110309	1.23043	11.1544	3.47954	3.2742e-39	7.45954e-37
PSMD5	1.34881	0.223711	2.47391	11.0585	3.46708	6.37224e-65	2.40579e-62
MARCKS	0.808486	0.134364	1.48261	11.0342	3.46392	1.01641e-44	2.74099e-42
ATF3	0.646003	0.113746	1.17826	10.3587	3.37278	9.24066e-37	1.90791e-34
DNAJB4	0.660765	0.117182	1.20435	10.2776	3.36143	3.23364e-37	6.78243e-35
AHR	1.0655	0.19622	1.93478	9.86028	3.30163	1.98319e-51	5.82352e-49
PRDX1	0.989063	0.182474	1.79565	9.84058	3.29874	1.096e-48	3.08139e-46
SLAMF7	1.07157	0.199656	1.94348	9.73412	3.28305	2.91473e-51	8.37288e-49
TRAF1	0.731944	0.137801	1.32609	9.62322	3.26652	1.11124e-38	2.44732e-36
HSPA1B	0.680681	0.130928	1.23043	9.39781	3.23232	3.23163e-36	6.47011e-34
IL2RA	0.536501	0.103436	0.969565	9.37354	3.22859	1.89916e-30	3.17665e-28
TXN	2.64784	0.526117	4.76957	9.0656	3.1804	3.39598e-93	1.95106e-90
FTL	9.00784	1.81134	16.2043	8.94605	3.16125	2.60576e-211	2.86938e-208
IFIT2	0.563395	0.113746	1.01304	8.90621	3.15481	1.21384e-30	2.05637e-28
HSP90AA1	10.0549	2.07938	18.0304	8.67106	3.11621	6.92299e-222	9.14804e-219
C15orf48	0.565113	0.117182	1.01304	8.64503	3.11187	3.52805e-30	5.82746e-28
ID2	2.40366	0.498625	4.3087	8.64115	3.11122	2.11676e-84	1.03596e-81
CDCA4	0.69625	0.144674	1.24783	8.62512	3.10854	5.21862e-35	9.85126e-33
KDM6B	1.4214	0.299313	2.54348	8.49773	3.08708	1.03749e-57	3.42735e-55
FSCN1	0.519916	0.113746	0.926087	8.14173	3.02534	2.03749e-27	3.16746e-25
MIR17HG	0.676229	0.14811	1.20435	8.13144	3.02351	4.67928e-33	8.70873e-31
CALCRL	0.471283	0.103436	0.83913	8.11252	3.02015	1.67042e-25	2.39923e-23
NFE2L2	0.857717	0.189347	1.52609	8.05973	3.01073	6.07745e-39	1.36114e-36
SLC43A3	0.853369	0.189347	1.51739	8.01381	3.00249	1.17186e-38	2.53853e-36
AKT1S1	0.6189	0.137801	1.1	7.98254	2.99685	1.1422e-30	1.96013e-28
NFKBIA	4.50406	1.00378	8.00435	7.9742	2.99534	1.31202e-122	1.08356e-119
GADD45A	0.561572	0.127491	0.995652	7.80956	2.96524	3.22504e-28	5.07329e-26
SAT1	2.80889	0.639519	4.97826	7.78438	2.96058	2.39986e-87	1.21968e-84
IGLL5	1.34566	0.313058	2.37826	7.59686	2.9254	1.90783e-51	5.72955e-49
SERPINB9	1.68861	0.398969	2.97826	7.46489	2.90012	1.50537e-59	5.10051e-57
TXNRD1	1.13545	0.275258	1.99565	7.25012	2.85801	3.74162e-44	9.88834e-42
PDGFB	0.848917	0.206529	1.4913	7.22079	2.85216	7.13574e-36	1.40734e-33
GCLM	0.745585	0.182474	1.3087	7.17195	2.84237	1.41297e-32	2.55767e-30
NFKB2	0.91403	0.223711	1.60435	7.17151	2.84228	1.31698e-37	2.80688e-35
NABP1	0.558031	0.137801	0.978261	7.0991	2.82764	2.31821e-26	3.44189e-24
REL	1.19966	0.299313	2.1	7.01607	2.81066	8.58838e-45	2.36431e-42
DUSP5	2.57754	0.646392	4.5087	6.97518	2.80223	1.03498e-75	4.55876e-73
PHF19	0.52153	0.134364	0.908696	6.76293	2.75765	2.71561e-24	3.69939e-22
SLC7A11	2.76752	0.721993	4.81304	6.66633	2.73689	1.36805e-76	6.4562e-74
CDKN1A	2.08424	0.546735	3.62174	6.6243	2.72777	8.53476e-63	3.13273e-60
HSPH1	1.25334	0.337113	2.16957	6.43571	2.6861	3.46512e-43	8.80541e-41
ELL2	0.545794	0.14811	0.943478	6.37012	2.67132	5.31095e-24	7.08877e-22
IFNB1	0.365217	0.1	0.630435	6.30435	2.65635	5.21154e-18	5.21707e-16
B4GALT5	0.476333	0.130928	0.821739	6.27628	2.64991	1.37892e-21	1.65646e-19
SKIL	1.03191	0.285567	1.77826	6.22712	2.63857	9.57498e-37	1.94652e-34
CYB5D1	0.471986	0.130928	0.813043	6.20986	2.63456	2.80655e-21	3.31123e-19
DNAJA4	0.457224	0.127491	0.786957	6.17262	2.62588	1.01678e-20	1.14835e-18
EHD1	0.861751	0.240893	1.48261	6.15462	2.62167	4.06472e-32	7.16149e-30
MPEG1	1.9538	0.546735	3.36087	6.14716	2.61992	2.15355e-56	6.61791e-54
PLEK	4.0736	1.15155	6.99565	6.07501	2.60289	2.15753e-91	1.1879e-88
IER5	0.681174	0.192784	1.16957	6.06673	2.60092	5.79424e-27	8.70057e-25
TEX14	0.379068	0.110309	0.647826	5.87282	2.55405	1.60411e-17	1.5472e-15
PKM	1.30176	0.381787	2.22174	5.81932	2.54085	1.42874e-40	3.43262e-38
B3GNT5	0.385134	0.113746	0.656522	5.77184	2.52903	1.7821e-17	1.70642e-15
HIVEP2	0.395548	0.117182	0.673913	5.75099	2.52381	9.52088e-18	9.45932e-16
BIRC2	0.661153	0.19622	1.12609	5.7389	2.52077	3.06495e-25	4.30854e-23
VMP1	0.646392	0.192784	1.1	5.70588	2.51245	9.91096e-25	1.3642e-22
NFKBIZ	2.25388	0.67732	3.83043	5.65528	2.4996	1.128e-57	3.63545e-55
HSP90AB1	3.41174	1.02784	5.79565	5.6387	2.49536	8.20381e-76	3.73811e-73
XIRP1	0.489272	0.14811	0.830435	5.60688	2.4872	4.02992e-20	4.40093e-18
MAFG	0.771358	0.234021	1.3087	5.59222	2.48342	2.32569e-27	3.57345e-25
TNFAIP8	0.587345	0.179038	0.995652	5.56113	2.47538	1.17457e-22	1.46422e-20
SCARA5	0.346915	0.106873	0.586957	5.4921	2.45736	1.21974e-15	1.05344e-13
LDLRAD4	0.845973	0.261512	1.43043	5.46986	2.4515	1.09674e-28	1.74606e-26
NR4A1	0.655894	0.203093	1.1087	5.45906	2.44865	6.0143e-24	7.9473e-22
GLA	0.409398	0.127491	0.691304	5.42236	2.43892	2.52605e-17	2.37094e-15
EDEM1	1.05597	0.333677	1.77826	5.32929	2.41394	1.68145e-32	3.00253e-30
GPR132	0.467533	0.14811	0.786957	5.31333	2.40962	1.2142e-18	1.27337e-16
SDCBP	0.628089	0.199656	1.05652	5.2917	2.40373	1.08493e-22	1.36536e-20
C1orf186	0.928373	0.295876	1.56087	5.27541	2.39928	1.395e-29	2.27575e-27
BCL2L11	0.582086	0.185911	0.978261	5.26199	2.39561	2.0362e-21	2.424e-19
TNFAIP3	1.62267	0.519244	2.72609	5.25011	2.39235	4.95566e-43	1.23555e-40
HSPB1	0.546496	0.175601	0.917391	5.22428	2.38523	2.25404e-20	2.50293e-18
ASF1A	0.396354	0.127491	0.665217	5.21774	2.38343	2.0908e-16	1.89232e-14
FAM49A	0.646287	0.209966	1.08261	5.15612	2.36629	1.24647e-22	1.53933e-20
CREM	0.466622	0.154983	0.778261	5.02159	2.32815	1.11105e-17	1.08751e-15
HIVEP3	0.45186	0.151546	0.752174	4.96332	2.31131	3.98343e-17	3.68091e-15
IL21R	0.389377	0.130928	0.647826	4.94796	2.30683	2.1125e-15	1.80094e-13
MAP3K8	0.861437	0.29244	1.43043	4.89138	2.29024	4.91516e-26	7.13725e-24
PIKFYVE	0.505648	0.172165	0.83913	4.87399	2.2851	5.13492e-18	5.1796e-16
ECE1	0.438817	0.151546	0.726087	4.79119	2.26038	2.8142e-16	2.52972e-14
MCM5	0.496952	0.172165	0.821739	4.77298	2.25489	1.51301e-17	1.47007e-15
IL1B	0.355506	0.124055	0.586957	4.73142	2.24227	5.8793e-14	4.49069e-12
PTGER4	0.450949	0.158419	0.743478	4.69311	2.23054	3.73875e-16	3.3381e-14
PFKFB3	0.679142	0.240893	1.11739	4.63853	2.21367	5.81764e-21	6.68472e-19
MIR22HG	0.562872	0.199656	0.926087	4.6384	2.21363	1.62775e-18	1.68039e-16
ALG2	0.764172	0.271821	1.25652	4.6226	2.20871	8.39391e-23	1.06651e-20
TFEC	0.425773	0.151546	0.7	4.61905	2.2076	2.55862e-15	2.15348e-13
PHLDA2	0.34681	0.124055	0.569565	4.59123	2.19888	2.2759e-13	1.64337e-11
SRC	0.406664	0.14811	0.665217	4.49137	2.16716	1.66401e-14	1.30883e-12
INTS6	0.39625	0.144674	0.647826	4.47785	2.16281	3.29527e-14	2.54641e-12
C6orf62	0.99752	0.364605	1.63043	4.47179	2.16085	2.48224e-26	3.64448e-24
GCLC	0.456103	0.168729	0.743478	4.40636	2.13959	2.90992e-15	2.43221e-13
INHBA	0.269565	0.1	0.43913	4.3913	2.13465	7.28667e-11	4.41679e-09
DUSP2	0.472583	0.175601	0.769565	4.38246	2.13174	1.30946e-15	1.12359e-13
TNFSF9	0.36066	0.134364	0.586957	4.3684	2.1271	4.92448e-13	3.53653e-11
INSIG1	0.495129	0.185911	0.804348	4.32653	2.11321	5.97295e-16	5.22693e-14
LPXN	0.613118	0.230584	0.995652	4.31796	2.11035	2.36892e-18	2.42658e-16
SPRED2	0.356313	0.134364	0.578261	4.30368	2.10557	9.23751e-13	6.42444e-11
BCL2L1	0.308591	0.117182	0.5	4.26686	2.09318	1.84703e-11	1.17906e-09
ARL8B	0.587943	0.223711	0.952174	4.25626	2.08959	2.26023e-17	2.14868e-15
TOP1	1.00783	0.385223	1.63043	4.23244	2.08149	5.89609e-25	8.20115e-23
DNAJB9	0.498566	0.192784	0.804348	4.17229	2.06084	2.24067e-15	1.89796e-13
MARCKSL1	1.17869	0.457388	1.9	4.15402	2.05451	4.57543e-27	6.9494e-25
CCL5	0.289482	0.113746	0.465217	4.08998	2.03209	1.37411e-10	8.106e-09
DUSP6	0.609577	0.240893	0.978261	4.06097	2.02182	5.4129e-17	4.93283e-15
CRIM1	0.409189	0.161856	0.656522	4.05622	2.02013	6.07643e-13	4.31688e-11
NFAT5	0.789138	0.313058	1.26522	4.04147	2.01488	4.01275e-20	4.40093e-18
PPP1R15A	2.18923	0.869759	3.5087	4.0341	2.01225	2.3902e-39	5.54106e-37
PPP1R10	0.388361	0.154983	0.621739	4.01166	2.0042	1.41999e-12	9.67206e-11
TRIB1	0.344987	0.137801	0.552174	4.00705	2.00254	1.42893e-11	9.25585e-10
GADD45B	0.862842	0.347423	1.37826	3.9671	1.98809	8.80015e-21	1.00246e-18
RAB7L1	0.53668	0.216838	0.856522	3.95004	1.98187	2.9266e-15	2.43221e-13
PIM2	0.482893	0.19622	0.769565	3.92195	1.97157	4.63668e-14	3.56215e-12
MALT1	0.455999	0.185911	0.726087	3.90557	1.96553	2.0777e-13	1.51684e-11
FOXP1	1.99389	0.818213	3.16957	3.87377	1.95374	4.44349e-35	8.5096e-33
BAZ1A	0.841103	0.347423	1.33478	3.84196	1.94184	8.20258e-20	8.74103e-18
MGLL	0.420409	0.175601	0.665217	3.78822	1.92152	2.63513e-12	1.76755e-10
HNRNPC	1.58007	0.660137	2.5	3.78709	1.92109	2.98705e-29	4.81351e-27
RUNX3	0.883565	0.371478	1.39565	3.75703	1.90959	8.04781e-20	8.64584e-18
RAB21	0.600777	0.258076	0.943478	3.65582	1.8702	5.71456e-15	4.66124e-13
DENND4A	0.35186	0.151546	0.552174	3.6436	1.86536	1.30881e-10	7.75541e-09
HSPD1	0.479352	0.206529	0.752174	3.64197	1.86472	6.62945e-13	4.68457e-11
PMEPA1	0.776797	0.34055	1.21304	3.56201	1.83269	4.56914e-17	4.19282e-15
FLNA	0.616345	0.271821	0.96087	3.53493	1.82168	1.28467e-14	1.0165e-12
CYTIP	0.427282	0.189347	0.665217	3.51322	1.81279	1.79627e-11	1.15223e-09
JOSD1	0.422934	0.189347	0.656522	3.46729	1.79381	3.08686e-11	1.91501e-09
PEA15	0.580756	0.261512	0.9	3.44152	1.78305	1.3004e-13	9.70819e-12
PLAU	0.402107	0.182474	0.621739	3.40727	1.76862	1.18821e-10	7.07255e-09
DNTTIP2	0.498356	0.227148	0.769565	3.38795	1.76041	4.29333e-12	2.85086e-10
STAT5A	0.543448	0.247766	0.83913	3.38678	1.75991	9.43413e-13	6.52684e-11
DENND5A	0.465397	0.213402	0.717391	3.36169	1.74919	2.1583e-11	1.37114e-09
CD44	1.47299	0.680756	2.26522	3.3275	1.73444	1.47947e-23	1.93561e-21
TALDO1	0.503511	0.237457	0.769565	3.24086	1.69638	2.56638e-11	1.60721e-09
ZC3H12A	0.611893	0.289003	0.934783	3.2345	1.69354	7.06067e-13	4.96275e-11
CD97	0.54941	0.268385	0.830435	3.09419	1.62956	2.68972e-11	1.67651e-09
VIM	4.53647	2.2512	6.82174	3.03026	1.59944	2.29071e-41	5.60545e-39
LMNA	0.536366	0.268385	0.804348	2.99699	1.58352	9.82655e-11	5.87548e-09
EZR	1.2091	0.605155	1.81304	2.996	1.58304	1.00692e-17	9.92944e-16
HNRNPU	1.30272	0.653265	1.95217	2.98834	1.57934	1.37056e-18	1.42603e-16
TES	0.66719	0.347423	0.986957	2.84079	1.50629	3.2212e-11	1.97976e-09

## Sheet: cl5
	baseMean	baseMeanA	baseMeanB	foldChange	log2FoldChange	pval	padj
CCL4	34.642	0.234021	69.05	295.059	8.20486	0	0
CCL3	12.4603	0.120619	24.8	205.607	7.68374	0	0
IFNB1	9	0.1	17.9	179	7.48382	0	0
IFIT2	9.58187	0.113746	19.05	167.479	7.38784	0	0
BCL2A1	7.30936	0.168729	14.45	85.6405	6.42022	0	0
TNF	7.59467	0.189347	15	79.2196	6.30779	0	0
IL8	8.91529	0.230584	17.6	76.3279	6.25414	0	0
CCR7	4.49562	0.141237	8.85	62.6606	5.96949	2.0821e-111	2.75129e-108
MIR155HG	4.8067	0.213402	9.4	44.0483	5.46101	7.94104e-107	9.53936e-104
IFNA2	2.30172	0.103436	4.5	43.505	5.44311	3.54672e-59	2.92915e-56
PMAIP1	2.8689	0.137801	5.6	40.6384	5.34477	3.29496e-69	3.10997e-66
IFNA16	1.7	0.1	3.3	33	5.04439	1.02135e-42	6.42673e-40
LTA	1.60172	0.103436	3.1	29.9701	4.90545	1.85431e-39	9.80116e-37
CD40	1.55515	0.110309	3	27.1963	4.76534	2.97584e-37	1.4564e-34
HSPA1A	7.05103	0.502062	13.6	27.0883	4.7596	0	0
NR4A3	2.28265	0.165292	4.4	26.6195	4.73441	5.64207e-50	4.14191e-47
IFNA22P	1.35	0.1	2.6	26	4.70044	8.81815e-33	3.64134e-30
SLAMF7	1.77483	0.199656	3.35	16.7788	4.06857	1.45638e-33	6.20794e-31
SRGN	10.7067	1.2134	20.2	16.6474	4.05723	0	0
ATF3	0.956873	0.113746	1.8	15.8248	3.98411	2.16552e-20	6.08833e-18
CD83	3.03402	0.368041	5.7	15.4874	3.95302	3.18709e-48	2.21654e-45
SLC12A7	2.39966	0.299313	4.5	15.0344	3.9102	8.76761e-40	4.8273e-37
MARCKS	0.992182	0.134364	1.85	13.7685	3.7833	1.51678e-19	4.17556e-17
BIRC3	1.42139	0.192784	2.65	13.746	3.78094	1.47078e-25	5.39857e-23
FBXO30	1.18093	0.161856	2.2	13.5924	3.76472	4.10876e-22	1.29269e-19
NINJ1	2.28668	0.323368	4.25	13.1429	3.71622	1.66416e-35	7.85364e-33
IL1B	0.862027	0.124055	1.6	12.8975	3.68902	5.27716e-17	1.39465e-14
NFKB1	2.96323	0.42646	5.5	12.8969	3.68895	1.66427e-42	9.99619e-40
SQSTM1	5.011	0.721993	9.3	12.881	3.68717	2.46382e-62	2.17046e-59
DNAJB4	0.808591	0.117182	1.5	12.8006	3.67814	3.75692e-16	9.7341e-14
HSPA8	4.01899	0.587973	7.45	12.6707	3.66342	1.55388e-52	1.20782e-49
TNFAIP8	1.18952	0.179038	2.2	12.2879	3.61917	5.15066e-21	1.51246e-18
SLC43A3	1.21967	0.189347	2.25	11.8829	3.57082	5.41881e-21	1.55661e-18
TXN	3.21306	0.526117	5.9	11.2142	3.48726	3.93644e-41	2.26157e-38
TNFAIP2	1.49888	0.247766	2.75	11.0992	3.47238	1.99014e-23	6.74301e-21
HIVEP2	0.683591	0.117182	1.25	10.6672	3.4151	6.52681e-13	1.36897e-10
CALCRL	0.601718	0.103436	1.1	10.6346	3.41069	9.2993e-12	1.6833e-09
CXCL3	0.685309	0.120619	1.25	10.3632	3.3734	1.01778e-12	2.10141e-10
GPR34	0.576718	0.103436	1.05	10.1512	3.34357	4.17121e-11	7.25241e-09
CCL5	0.631873	0.113746	1.15	10.1103	3.33775	7.94433e-12	1.46263e-09
HSP90AA1	11.2647	2.07938	20.45	9.83466	3.29787	9.2989e-90	1.02396e-86
IFIT3	0.688746	0.127491	1.25	9.80458	3.29346	2.39194e-12	4.58075e-10
CDCA4	0.772337	0.144674	1.4	9.67696	3.27455	2.7195e-13	6.09076e-11
ID2	2.64931	0.498625	4.8	9.62646	3.26701	4.27042e-32	1.70998e-29
HSPH1	1.76856	0.337113	3.2	9.49235	3.24677	8.84798e-24	3.07677e-21
PPP1R15A	4.55988	0.869759	8.25	9.48538	3.24571	1.1835e-46	7.81938e-44
FTL	9.48067	1.81134	17.15	9.46813	3.24308	2.54119e-77	2.58302e-74
HMOX1	0.830928	0.161856	1.5	9.26752	3.21218	1.27066e-13	2.89492e-11
ECE1	0.775773	0.151546	1.4	9.2381	3.2076	6.0188e-13	1.30381e-10
AHR	0.99811	0.19622	1.8	9.17338	3.19745	2.03627e-15	5.07686e-13
GPR183	3.05258	0.605155	5.5	9.08859	3.18406	5.54217e-34	2.44114e-31
NABP1	0.6939	0.137801	1.25	9.07107	3.18127	7.96954e-12	1.46263e-09
TRAF1	0.6939	0.137801	1.25	9.07107	3.18127	7.96954e-12	1.46263e-09
PTGER4	0.77921	0.158419	1.4	8.83731	3.14361	1.28729e-12	2.57731e-10
BCL2L11	0.892955	0.185911	1.6	8.60628	3.10539	1.21203e-13	2.80978e-11
SERPINB9	1.89948	0.398969	3.4	8.52196	3.09119	4.19124e-23	1.3508e-20
SLC7A11	3.436	0.721993	6.15	8.51809	3.09053	4.56307e-35	2.07919e-32
ZFP36L1	2.43978	0.529553	4.35	8.21447	3.03817	8.92471e-27	3.46856e-24
NFE2L2	0.869674	0.189347	1.55	8.18603	3.03316	6.20817e-13	1.32314e-10
PFKFB3	1.09545	0.240893	1.95	8.09486	3.01701	4.43874e-15	1.08618e-12
C1orf186	1.27294	0.295876	2.25	7.60453	2.92686	5.68665e-16	1.44506e-13
TXNRD1	1.16263	0.275258	2.05	7.44757	2.89677	9.3482e-15	2.24595e-12
NFKB2	0.936856	0.223711	1.65	7.37558	2.88276	1.28556e-12	2.57731e-10
MPEG1	2.27337	0.546735	4	7.31615	2.87109	3.85313e-23	1.27288e-20
PLEK	4.75077	1.15155	8.35	7.25112	2.8582	4.60139e-38	2.33857e-35
NFKBIZ	2.76366	0.67732	4.85	7.16058	2.84008	5.56345e-26	2.10044e-23
LDLRAD4	1.05576	0.261512	1.85	7.07424	2.82258	2.92951e-13	6.45177e-11
CDKN1A	2.19837	0.546735	3.85	7.0418	2.81594	7.14988e-22	2.19717e-19
PSMD5	0.886856	0.223711	1.55	6.92857	2.79256	1.39916e-11	2.49845e-09
SKIL	1.06778	0.285567	1.85	6.47834	2.69562	1.95102e-12	3.79129e-10
EHD1	0.895447	0.240893	1.55	6.43438	2.6858	5.50778e-11	9.33074e-09
SAT1	2.36976	0.639519	4.1	6.41107	2.68057	3.85217e-21	1.15688e-18
IGLL5	1.13153	0.313058	1.95	6.22887	2.63897	1.66527e-12	3.28431e-10
REL	1.04966	0.299313	1.8	6.01378	2.58827	1.55398e-11	2.7379e-09
NFKBIA	3.42689	1.00378	5.85	5.82797	2.54299	1.23103e-24	4.39644e-22
DUSP5	1.9482	0.646392	3.25	5.02791	2.32996	1.47751e-14	3.48639e-12
HSP90AB1	3.01392	1.02784	5	4.86459	2.28232	1.33896e-18	3.61082e-16

## Sheet: cl6
	baseMean	baseMeanA	baseMeanB	foldChange	log2FoldChange	pval	padj
HSPA1A	30.051	0.502062	59.6	118.71	6.8913	0	0
DNAJB1	12.28	0.209966	24.35	115.971	6.85762	0	0
HSPA1B	6.99046	0.130928	13.85	105.783	6.72497	0	0
HSPB1	6.1378	0.175601	12.1	68.9061	6.10656	0	0
DUSP2	5.6378	0.175601	11.1	63.2114	5.98211	0	0
ATF3	3.35687	0.113746	6.6	58.0242	5.85858	4.49126e-26	4.56519e-23
HSPA6	3.10515	0.110309	6.1	55.2991	5.78918	3.58713e-23	3.16003e-20
CCL4	6.04201	0.234021	11.85	50.6366	5.66211	0	0
IER3	4.38608	0.172165	8.6	49.9521	5.64247	1.22963e-29	1.35403e-26
EGR1	2.98359	0.117182	5.85	49.9223	5.64161	1.11365e-22	9.19735e-20
HES1	3.62234	0.144674	7.1	49.076	5.61695	3.11288e-25	2.93811e-22
JUN	7.57809	0.306186	14.85	48.5	5.59991	0	0
NFKBIA	19.8019	1.00378	38.6	38.4546	5.26509	0	0
HSPH1	6.21856	0.337113	12.1	35.893	5.16563	2.50935e-34	3.01442e-31
NR4A1	3.02655	0.203093	5.85	28.8046	4.84823	9.28775e-18	5.8442e-15
DNAJA4	1.86375	0.127491	3.6	28.2372	4.81952	5.00091e-13	2.27869e-10
HSP90AA1	29.9647	2.07938	57.85	27.8208	4.79809	0	0
HSPA8	8.34399	0.587973	16.1	27.3822	4.77517	0	0
CXCL3	1.61031	0.120619	3.1	25.7009	4.68374	2.46252e-11	9.86054e-09
IER2	3.97199	0.343986	7.6	22.0939	4.46558	2.89484e-19	2.01329e-16
NR4A2	1.8878	0.175601	3.6	20.501	4.35762	1.8583e-11	7.67361e-09
IL8	2.29029	0.230584	4.35	18.8651	4.23765	9.06563e-12	3.8643e-09
C12orf57	2.84012	0.330241	5.35	16.2003	4.01795	2.12211e-13	1.00148e-10
FOSB	6.72285	0.845704	12.6	14.8988	3.89713	2.01257e-22	1.56436e-19
GPR183	4.35258	0.605155	8.1	13.385	3.74255	6.56199e-16	3.77e-13
HSP90AB1	6.81392	1.02784	12.6	12.2588	3.61574	3.36426e-20	2.46974e-17
RGS1	6.2744	0.948797	11.6	12.226	3.61188	1.38098e-18	9.12416e-16
ZFP36	4.95052	0.801031	9.1	11.3604	3.50594	1.8002e-15	9.14917e-13
PPP1R15A	5.23488	0.869759	9.6	11.0375	3.46435	1.03769e-15	5.71336e-13
DUSP5	3.8732	0.646392	7.1	10.9841	3.45734	6.97373e-13	3.0717e-10
FOS	5.80876	1.01753	10.6	10.4174	3.38093	1.26757e-15	6.69985e-13
RGS2	7.58368	1.56735	13.6	8.67704	3.1172	5.11568e-16	3.07266e-13
UBB	6.53729	1.47457	11.6	7.8667	2.97576	1.01046e-13	4.94525e-11

## Sheet: cl7
	baseMean	baseMeanA	baseMeanB	foldChange	log2FoldChange	pval	padj
CCL4	2.39428	0.234021	4.55455	19.4622	4.2826	1.20977e-28	3.19719e-25
HSPA1A	3.11921	0.502062	5.73636	11.4256	3.5142	2.07706e-25	3.43078e-22
POTEM	1.89007	0.316495	3.46364	10.9437	3.45203	3.19391e-17	2.81362e-14
UGDH-AS1	21.4318	3.94536	38.9182	9.86429	3.30222	0	0
ASTN2	4.31415	0.801031	7.82727	9.7715	3.28858	1.81358e-28	3.9941e-25
MAB21L3	15.0655	2.84914	27.2818	9.57545	3.25934	5.41665e-66	2.38585e-62
LOC100131257	27.9505	5.80103	50.1	8.6364	3.11043	0	0
ZNF480	3.15623	0.66701	5.64545	8.46382	3.08131	2.10135e-20	2.31394e-17
XAF1	5.0408	1.07251	9.00909	8.40002	3.07039	6.04567e-28	1.14125e-24
ODF2L	6.37382	1.37491	11.3727	8.27159	3.04816	2.53121e-32	8.36184e-29
F5	3.58516	0.797595	6.37273	7.98993	2.99818	3.30471e-21	3.96985e-18
ZNF471	3.58782	0.893814	6.28182	7.0281	2.81313	6.4768e-19	6.11317e-16
TMEM212	4.64467	1.18935	8.1	6.81046	2.76775	8.6902e-22	1.14832e-18
LOC642236	2.1956	0.563918	3.82727	6.78694	2.76276	3.19077e-13	2.48017e-10
CCDC144B	4.18232	1.08282	7.28182	6.72488	2.74951	4.41041e-20	4.48301e-17
DDHD1	2.47098	0.660137	4.28182	6.48625	2.69739	1.013e-13	8.36611e-11
CFLAR	5.7248	1.62234	9.82727	6.05748	2.59872	3.68242e-22	5.4066e-19
SP100	2.65811	0.852577	4.46364	5.23546	2.38832	1.19395e-11	7.8884e-09
USP33	2.83399	0.931615	4.73636	5.08403	2.34597	9.39495e-12	6.53394e-09
PGM5P2	4.31571	1.62234	7.00909	4.32037	2.11115	1.37116e-12	1.00658e-09

## Sheet: cl8
	baseMean	baseMeanA	baseMeanB	foldChange	log2FoldChange	pval	padj
CCR7	6.41229	0.141237	12.6833	89.8017	6.48867	0	0
CCL4	7.70868	0.234021	15.1833	64.8803	6.01971	0	0
IL8	6.24863	0.230584	12.2667	53.1982	5.73331	0	0
BCL2A1	3.8427	0.168729	7.51667	44.5489	5.47732	3.61868e-62	9.56345e-59
MIR155HG	3.74003	0.213402	7.26667	34.0515	5.08965	2.31003e-55	5.08746e-52
NR4A3	2.38265	0.165292	4.6	27.8295	4.79854	8.13556e-36	8.95861e-33
CD83	4.44235	0.368041	8.51667	23.1405	4.53235	1.34443e-53	2.53791e-50
PMAIP1	1.66057	0.137801	3.18333	23.101	4.52988	5.71475e-25	3.97446e-22
CCL3	1.44364	0.120619	2.76667	22.9373	4.51963	2.55717e-22	1.46915e-19
BIRC3	2.10473	0.192784	4.01667	20.8351	4.38095	1.17593e-28	9.71175e-26
PLAU	1.8079	0.182474	3.43333	18.8154	4.23385	2.80885e-24	1.85581e-21
CXCL2	1.414	0.144674	2.68333	18.5475	4.21315	5.67424e-20	2.67783e-17
SRGN	11.1984	1.2134	21.1833	17.4578	4.1258	0	0
NR4A1	1.81821	0.203093	3.43333	16.9052	4.0794	4.18513e-23	2.63344e-20
SLC12A7	2.53299	0.299313	4.76667	15.9254	3.99326	9.69282e-29	8.53873e-26
NINJ1	2.67002	0.323368	5.01667	15.5138	3.95548	1.8556e-29	1.75142e-26
HSPA8	4.80232	0.587973	9.01667	15.3352	3.93877	2.7668e-45	4.57006e-42
ID2	4.00765	0.498625	7.51667	15.0748	3.91406	3.38369e-39	4.06474e-36
GPR183	4.81091	0.605155	9.01667	14.8998	3.89722	1.565e-44	2.29777e-41
DUSP6	1.75378	0.240893	3.26667	13.5606	3.76135	6.49122e-20	2.95776e-17
LDLRAD4	1.84742	0.261512	3.43333	13.1288	3.71466	2.6536e-20	1.40259e-17
DUSP2	1.22113	0.175601	2.26667	12.908	3.6902	8.21842e-15	3.19406e-12
KDM6B	2.07466	0.299313	3.85	12.8628	3.68513	7.65875e-22	4.21678e-19
NFKB1	2.9299	0.42646	5.43333	12.7405	3.67135	5.61579e-28	4.36512e-25
PDGFB	1.40326	0.206529	2.6	12.589	3.65409	3.60158e-16	1.5352e-13
HSPA1A	3.30103	0.502062	6.1	12.1499	3.60287	1.41955e-29	1.44292e-26
NFKBIA	6.13522	1.00378	11.2667	11.2242	3.48855	1.40203e-43	1.85264e-40
CDKN1A	2.9067	0.546735	5.26667	9.63294	3.26798	7.50765e-23	4.50937e-20
TNFAIP3	2.47629	0.519244	4.43333	8.53805	3.09391	1.36228e-18	6.00037e-16
SKIL	1.35945	0.285567	2.43333	8.52106	3.09103	3.12462e-12	1.05869e-09
HSPH1	1.59356	0.337113	2.85	8.45413	3.07966	1.40486e-13	5.30396e-11
PMEPA1	1.59527	0.34055	2.85	8.36882	3.06502	1.74104e-13	6.39059e-11
DUSP5	2.95653	0.646392	5.26667	8.14779	3.02641	3.10489e-20	1.51956e-17
PPP1R15A	3.52655	0.869759	6.18333	7.10925	2.8297	3.05881e-20	1.51956e-17
TXN	1.93806	0.526117	3.35	6.36741	2.67071	2.84782e-12	9.9029e-10
ZFP36	2.86718	0.801031	4.93333	6.15873	2.62263	2.15045e-15	8.88003e-13
HSP90AA1	7.33969	2.07938	12.6	6.05949	2.5992	6.32909e-28	4.64626e-25
FOSB	2.93119	0.845704	5.01667	5.93194	2.5685	4.73608e-15	1.89644e-12
SQSTM1	2.36933	0.721993	4.01667	5.5633	2.47594	2.67444e-12	9.55137e-10
VIM	5.25893	2.2512	8.26667	3.67211	1.87661	3.42982e-12	1.13304e-09

## Sheet: cl5 vs all other cl
	baseMean	baseMeanA	baseMeanB	foldChange	log2FoldChange	pval	padj
IFNB1	9.04973	0.199469	17.9	89.738	6.48765	0	0
IFIT2	9.69304	0.336074	19.05	56.6839	5.82487	0	0
IFNA2	2.30995	0.119894	4.5	37.5332	5.23009	0	0
IFNA16	1.70398	0.107958	3.3	30.5676	4.93393	7.11491e-50	1.34309e-46
IFNA22P	1.35464	0.109284	2.6	23.7913	4.57236	2.85004e-37	4.70755e-34
IFIT3	0.684947	0.119894	1.25	10.4259	3.3821	3.84125e-14	2.67149e-11
GPR34	0.578979	0.107958	1.05	9.72604	3.28185	5.70723e-12	3.42797e-09
CCL3	13.9606	3.12122	24.8	7.94561	2.99016	0	0
CD40	1.70385	0.407692	3	7.35849	2.87941	5.41823e-21	5.96637e-18
LTA	1.80822	0.516446	3.1	6.00257	2.58558	4.41036e-18	4.48296e-15
BCL2A1	8.50577	2.56154	14.45	5.64114	2.49599	0	0
CCL4	40.7978	12.5456	69.05	5.50391	2.46046	0	0
PMAIP1	3.34668	1.09337	5.6	5.12179	2.35665	5.22209e-23	6.90047e-20
TNFAIP8	1.33236	0.464721	2.2	4.73402	2.24307	1.5979e-11	8.79776e-09
TNF	9.18196	3.36393	15	4.45908	2.15674	8.18835e-37	1.20223e-33
SLAMF7	2.11426	0.878515	3.35	3.81325	1.93102	7.13861e-12	4.10128e-09
ZFP36L1	2.76877	1.18753	4.35	3.66306	1.87305	2.95044e-13	1.94936e-10
SLC7A11	3.92871	1.70743	6.15	3.60191	1.84876	5.17542e-16	4.5592e-13
TXN	3.8256	1.75119	5.9	3.36913	1.75238	3.02246e-14	2.21882e-11
MIR155HG	6.18833	2.97666	9.4	3.1579	1.65897	4.92735e-17	4.65071e-14
CCR7	5.93256	3.01512	8.85	2.93521	1.55346	1.53095e-14	1.26437e-11
SRGN	13.5936	6.98727	20.2	2.89097	1.53155	7.64877e-23	9.18826e-20
