# Supplementary material for: Single-cell analysis reveals that stochasticity and paracrine signaling control interferon-alpha production by plasmacytoid dendritic cells
Source: Nat Commun. 2018 Aug 20;9:3317. doi: 10.1038/s41467-018-05784-3 (PMC6102223; doi:10.1038/s41467-018-05784-3)
Supplement: Supplementary file 7 — Supplementary Data 4 [file 41467_2018_5784_MOESM7_ESM.xlsx]

## Sheet: cl2
	baseMean	baseMeanA	baseMeanB	foldChange	log2FoldChange	pval	padj
ZFP36L2	0.852631	1.26151	0.44375	0.35176	-1.50733	1.49328e-13	1.47255e-11
UBE2J1	0.871531	1.29931	0.44375	0.341527	-1.54993	2.15544e-14	2.2079e-12
TNFRSF21	0.493181	0.742612	0.24375	0.328233	-1.60721	1.11497e-10	8.18512e-09
KLF6	1.67212	2.51924	0.825	0.327479	-1.61052	6.65183e-23	1.14152e-20
USP24	0.458655	0.704811	0.2125	0.301499	-1.72977	2.1812e-11	1.70546e-09
BCL11A	0.987747	1.51924	0.45625	0.300314	-1.73546	1.38592e-18	1.92774e-16
RUNX2	0.48896	0.752921	0.225	0.298836	-1.74257	5.4723e-12	4.7573e-10
LYZ	0.767955	1.18591	0.35	0.295132	-1.76057	3.44864e-16	4.2589e-14
LOC100507217	0.821843	1.30619	0.3375	0.258386	-1.9524	1.01055e-19	1.48371e-17
CDKN2D	0.540818	0.862887	0.21875	0.25351	-1.97989	2.09982e-15	2.37154e-13
FCER1G	0.355552	0.567354	0.14375	0.253369	-1.98069	1.06855e-11	8.88043e-10
SERTAD2	0.521445	0.849141	0.19375	0.228172	-2.13181	1.09932e-16	1.39677e-14
CBX4	0.778877	1.289	0.26875	0.208494	-2.26192	1.98032e-23	3.58464e-21
FOS	0.611888	1.01753	0.20625	0.202698	-2.3026	1.40559e-20	2.1597e-18
TXNIP	0.475666	0.838832	0.1125	0.134115	-2.89846	2.37902e-23	4.24817e-21

## Sheet: cl3
	baseMean	baseMeanA	baseMeanB	foldChange	log2FoldChange	pval	padj
SERTAD2	0.573949	0.849141	0.298758	0.351835	-1.50703	9.0841e-11	5.66214e-09
MAPKAPK2	2.31636	3.43333	1.19938	0.349334	-1.51732	1.62123e-25	2.93464e-23
CELF2	0.524057	0.780412	0.267702	0.343026	-1.54361	1.36967e-10	8.49707e-09
KCTD5	0.549499	0.825086	0.273913	0.331981	-1.59083	2.63009e-11	1.7205e-09
LYZ	0.788918	1.18591	0.391925	0.330485	-1.59734	3.22142e-14	2.67722e-12
IGJ	1.5952	2.41959	0.770807	0.31857	-1.65032	2.75328e-23	4.43681e-21
UBE2J1	0.85183	1.29931	0.404348	0.311201	-1.68408	3.63789e-16	3.56082e-14
DERL3	0.697725	1.06564	0.329814	0.309499	-1.69199	1.88523e-14	1.62819e-12
CD4	1.09528	1.71168	0.478882	0.279772	-1.83767	9.19811e-22	1.33565e-19
LOC100507217	0.833528	1.30619	0.36087	0.276277	-1.85581	1.43514e-18	1.69321e-16
CYTH4	0.566948	0.897251	0.236646	0.263746	-1.92278	2.64144e-15	2.42389e-13
RGS2	0.97964	1.56735	0.391925	0.250055	-1.99968	5.5993e-23	8.60339e-21
CBX4	0.793881	1.289	0.298758	0.231774	-2.10921	9.35731e-22	1.344e-19
BCL11A	0.933846	1.51924	0.348447	0.229356	-2.12434	2.31695e-24	3.97612e-22
PFKFB2	0.421765	0.687629	0.155901	0.226722	-2.141	8.68263e-15	7.70015e-13
ZFP36L2	0.75529	1.26151	0.249068	0.197436	-2.34054	2.6319e-24	4.45871e-22
FOS	0.608452	1.01753	0.199379	0.195945	-2.35148	3.94e-21	5.42325e-19
CDKN2D	0.503182	0.862887	0.143478	0.166277	-2.58834	2.85128e-21	4.00817e-19
TXNIP	0.481838	0.838832	0.124845	0.148832	-2.74825	3.30846e-22	5.02505e-20

## Sheet: cl4
	baseMean	baseMeanA	baseMeanB	foldChange	log2FoldChange	pval	padj
CD37	0.948469	1.42302	0.473913	0.333032	-1.58627	2.53323e-12	1.70786e-10
LYZ	0.786434	1.18591	0.386957	0.326295	-1.61575	3.21601e-11	1.97976e-09
CD2AP	0.870835	1.31993	0.421739	0.319516	-1.64604	2.37235e-12	1.6076e-10
IGJ	1.56849	2.41959	0.717391	0.296493	-1.75393	1.44423e-19	1.52673e-17
UGCG	0.672509	1.04502	0.3	0.287077	-1.80049	4.83346e-12	3.19346e-10
SERPINF1	4.47282	6.99347	1.95217	0.279142	-1.84093	3.00355e-40	7.0873e-38
CCDC69	0.682713	1.08282	0.282609	0.260994	-1.93791	1.70704e-13	1.26015e-11
NGLY1	0.456193	0.72543	0.186957	0.257718	-1.95613	1.47141e-10	8.64142e-09
CIRBP	0.777424	1.23746	0.317391	0.256487	-1.96304	7.79144e-15	6.23976e-13
ITM2C	1.55078	2.47113	0.630435	0.25512	-1.97075	3.36336e-23	4.3149e-21
USP24	0.441536	0.704811	0.178261	0.25292	-1.98325	1.48182e-10	8.66403e-09
PRKCB	0.837666	1.34055	0.334783	0.249735	-2.00153	4.48358e-16	3.94974e-14
VAMP2	0.624085	1.00034	0.247826	0.247741	-2.0131	2.21011e-13	1.60464e-11
SEPT9	0.704139	1.13436	0.273913	0.241468	-2.05009	6.76746e-15	5.48621e-13
KCTD5	0.506021	0.825086	0.186957	0.22659	-2.14184	1.02788e-12	7.03754e-11
DERL3	0.652383	1.06564	0.23913	0.224402	-2.15584	3.54316e-15	2.90804e-13
GRB2	0.508546	0.838832	0.178261	0.212511	-2.23439	1.47329e-13	1.09371e-11
UBE2J1	0.786613	1.29931	0.273913	0.210814	-2.24596	4.75532e-18	4.8336e-16
CYTH4	0.542104	0.897251	0.186957	0.208366	-2.26281	2.75098e-14	2.13832e-12
RGS2	0.94672	1.56735	0.326087	0.208049	-2.265	1.16033e-20	1.29937e-18
CD4	1.03193	1.71168	0.352174	0.205747	-2.28106	4.52437e-22	5.48486e-20
TNFRSF21	0.447393	0.742612	0.152174	0.204917	-2.28689	7.22321e-13	5.05013e-11
MAPKAPK2	2.05797	3.43333	0.682609	0.198818	-2.33048	2.11649e-35	4.11285e-33
RUNX2	0.4482	0.752921	0.143478	0.190562	-2.39167	1.776e-13	1.30378e-11
LOC100507217	0.755267	1.30619	0.204348	0.156446	-2.67626	4.03013e-22	4.93094e-20
CDKN2D	0.494487	0.862887	0.126087	0.146122	-2.77475	2.5377e-17	2.37094e-15
BCL11A	0.870492	1.51924	0.221739	0.145954	-2.77642	2.02577e-25	2.87834e-23
TXNIP	0.478111	0.838832	0.117391	0.139946	-2.83706	2.54785e-17	2.37094e-15
ZFP36L2	0.715539	1.26151	0.169565	0.134414	-2.89524	2.28766e-23	2.96365e-21
CBX4	0.729284	1.289	0.169565	0.131548	-2.92634	4.88867e-24	6.59173e-22
FOS	0.571806	1.01753	0.126087	0.123915	-3.01257	5.75452e-21	6.67019e-19

## Sheet: cl5
	baseMean	baseMeanA	baseMeanB	foldChange	log2FoldChange	pval	padj
MAPKAPK2	1.89167	3.43333	0.35	0.101942	-3.29418	5.13805e-11	8.81742e-09

## Sheet: cl6
	baseMean	baseMeanA	baseMeanB	foldChange	log2FoldChange	pval	padj

## Sheet: cl7
	baseMean	baseMeanA	baseMeanB	foldChange	log2FoldChange	pval	padj

## Sheet: cl8
	baseMean	baseMeanA	baseMeanB	foldChange	log2FoldChange	pval	padj
